# Supplementary material for: Analogous assembly mechanisms and functional guilds govern prokaryotic communities in mangrove ecosystems of China and South America
Source: Microbiol Spectr. 2023 Sep 5;11(5):e01577-23. doi: 10.1128/spectrum.01577-23 (PMC10580968; doi:10.1128/spectrum.01577-23)
Supplement: Dataset S1 sheet1 to sheet8 — Supplemental tables and captions at the end of main text. [file spectrum.01577-23-s0001.xlsx]

## Sheet: Sheet1
China
ProjectID	ExperimentID	SampleID	RunID	Primer_F	Primer_R	Sample source	Sequencing method	Latitude	Longitude	Location	pH	Salinity (%)	mean annual precipitation (MAP; inch)	mean annual temperature (MAT; F)	mean daily temperature range (MDR; F)
OEP002621	OEX014400	OES111898	OER220985	515F	806R	Collection	A	19.74	109.27	China_Hainan_Danzhou	NA	4.5	74.725	75.491	15.1946
OEP002621	OEX014400	OES111899	OER220986	515F	806R	Collection	A	19.74	109.27	China_Hainan_Danzhou	NA	5.5	74.725	75.491	15.1946
OEP002621	OEX014400	OES111900	OER220987	515F	806R	Collection	A	19.74	109.27	China_Hainan_Danzhou	NA	4.5	74.725	75.491	15.1946
OEP002621	OEX014400	OES111901	OER220988	515F	806R	Collection	A	19.74	109.27	China_Hainan_Danzhou	NA	5.5	74.725	75.491	15.1946
OEP002621	OEX014400	OES111902	OER220989	515F	806R	Collection	A	19.74	109.27	China_Hainan_Danzhou	NA	4.5	74.725	75.491	15.1946
OEP002621	OEX014400	OES111903	OER220990	515F	806R	Collection	A	19.74	109.27	China_Hainan_Danzhou	NA	5.5	74.725	75.491	15.1946
OEP002621	OEX014400	OES111904	OER220991	515F	806R	Collection	A	19.74	109.27	China_Hainan_Danzhou	NA	3.6	74.725	75.491	15.1946
OEP002621	OEX014400	OES111905	OER220992	515F	806R	Collection	A	19.74	109.27	China_Hainan_Danzhou	NA	3.6	74.725	75.491	15.1946
OEP002621	OEX014400	OES112113	OER220993	515F	806R	Collection	A	19.74	109.27	China_Hainan_Danzhou	NA	3.6	74.725	75.491	15.1946
OEP002621	OEX014400	OES112114	OER220994	515F	806R	Collection	A	19.74	109.27	China_Hainan_Danzhou	NA	3.6	74.725	75.491	15.1946
OEP002621	OEX014400	OES112115	OER220995	515F	806R	Collection	A	19.74	109.27	China_Hainan_Danzhou	NA	3.6	74.725	75.491	15.1946
OEP002621	OEX014400	OES112116	OER220996	515F	806R	Collection	A	19.74	109.27	China_Hainan_Danzhou	NA	3.6	74.725	75.491	15.1946
OEP002621	OEX014400	OES112117	OER220997	515F	806R	Collection	A	19.95	110.57	China_Hainan_Dongzhaigang	NA	4	67.3848	75.4396	11.9693
OEP002621	OEX014400	OES112118	OER220998	515F	806R	Collection	A	19.95	110.57	China_Hainan_Dongzhaigang	NA	4.2	67.3848	75.4396	11.9693
OEP002621	OEX014400	OES112119	OER220999	515F	806R	Collection	A	19.95	110.57	China_Hainan_Dongzhaigang	NA	4	67.3848	75.4396	11.9693
OEP002621	OEX014400	OES112120	OER221000	515F	806R	Collection	A	19.95	110.57	China_Hainan_Dongzhaigang	NA	4.2	67.3848	75.4396	11.9693
OEP002621	OEX014400	OES112121	OER221001	515F	806R	Collection	A	19.95	110.57	China_Hainan_Dongzhaigang	NA	4	67.3848	75.4396	11.9693
OEP002621	OEX014400	OES112122	OER221002	515F	806R	Collection	A	19.95	110.57	China_Hainan_Dongzhaigang	NA	4.2	67.3848	75.4396	11.9693
OEP002621	OEX014400	OES112123	OER221014	515F	806R	Collection	A	19.95	110.57	China_Hainan_Dongzhaigang	NA	3.3	67.3848	75.4396	11.9693
OEP002621	OEX014400	OES112124	OER221015	515F	806R	Collection	A	19.95	110.57	China_Hainan_Dongzhaigang	NA	3.4	67.3848	75.4396	11.9693
OEP002621	OEX014400	OES112125	OER221016	515F	806R	Collection	A	19.95	110.57	China_Hainan_Dongzhaigang	NA	3.3	67.3848	75.4396	11.9693
OEP002621	OEX014400	OES112126	OER221017	515F	806R	Collection	A	19.95	110.57	China_Hainan_Dongzhaigang	NA	3.4	67.3848	75.4396	11.9693
OEP002621	OEX014400	OES112127	OER221018	515F	806R	Collection	A	19.95	110.57	China_Hainan_Dongzhaigang	NA	3.3	67.3848	75.4396	11.9693
OEP002621	OEX014400	OES112128	OER221019	515F	806R	Collection	A	19.95	110.57	China_Hainan_Dongzhaigang	NA	3.4	67.3848	75.4396	11.9693
OEP002621	OEX014400	OES112129	OER221020	515F	806R	Collection	A	20.93	110.15	China_Guangdong_Leizhou	NA	3.2	68.9335	74.4098	11.3494
OEP002621	OEX014400	OES112130	OER221021	515F	806R	Collection	A	20.93	110.15	China_Guangdong_Leizhou	NA	3.2	68.9335	74.4098	11.3494
OEP002621	OEX014400	OES112131	OER221022	515F	806R	Collection	A	20.93	110.15	China_Guangdong_Leizhou	NA	3.2	68.9335	74.4098	11.3494
OEP002621	OEX014400	OES112132	OER221023	515F	806R	Collection	A	20.93	110.15	China_Guangdong_Leizhou	NA	3.2	68.9335	74.4098	11.3494
OEP002621	OEX014400	OES112133	OER221024	515F	806R	Collection	A	20.93	110.15	China_Guangdong_Leizhou	NA	3.2	68.9335	74.4098	11.3494
OEP002621	OEX014400	OES112134	OER221025	515F	806R	Collection	A	20.93	110.15	China_Guangdong_Leizhou	NA	3.2	68.9335	74.4098	11.3494
OEP002621	OEX014400	OES112135	OER221026	515F	806R	Collection	A	20.93	110.15	China_Guangdong_Leizhou	NA	2.8	68.9335	74.4098	11.3494
OEP002621	OEX014400	OES112136	OER221027	515F	806R	Collection	A	20.93	110.15	China_Guangdong_Leizhou	NA	3.2	68.9335	74.4098	11.3494
OEP002621	OEX014400	OES112137	OER221028	515F	806R	Collection	A	20.93	110.15	China_Guangdong_Leizhou	NA	2.8	68.9335	74.4098	11.3494
OEP002621	OEX014400	OES112138	OER221029	515F	806R	Collection	A	20.93	110.15	China_Guangdong_Leizhou	NA	3.2	68.9335	74.4098	11.3494
OEP002621	OEX014400	OES112139	OER221030	515F	806R	Collection	A	20.93	110.15	China_Guangdong_Leizhou	NA	2.8	68.9335	74.4098	11.3494
OEP002621	OEX014400	OES112140	OER221031	515F	806R	Collection	A	20.93	110.15	China_Guangdong_Leizhou	NA	3.2	68.9335	74.4098	11.3494
OEP001673	OEX013520	OES066140	OER102230	338F	806R	Collection	B	23.932	117.414	China_Fujian	7.17	1.64	64.3408	71.8135	12.8292
OEP001673	OEX013520	OES066152	OER102231	338F	806R	Collection	B	23.932	117.414	China_Fujian	7.17	1.64	64.3408	71.8135	12.8292
OEP001673	OEX013520	OES066164	OER102232	338F	806R	Collection	B	23.932	117.414	China_Fujian	7.17	1.64	64.3408	71.8135	12.8292
OEP001673	OEX013520	OES066153	OER102234	338F	806R	Collection	B	23.932	117.414	China_Fujian	7.17	1.64	64.3408	71.8135	12.8292
OEP001673	OEX013520	OES066142	OER102236	338F	806R	Collection	B	23.932	117.414	China_Fujian	7.17	1.64	64.3408	71.8135	12.8292
OEP001673	OEX013520	OES066154	OER102237	338F	806R	Collection	B	23.932	117.414	China_Fujian	7.17	1.64	64.3408	71.8135	12.8292
OEP001673	OEX013520	OES066166	OER102238	338F	806R	Collection	B	23.932	117.414	China_Fujian	7.17	1.64	64.3408	71.8135	12.8292
OEP001673	OEX013520	OES066155	OER102240	338F	806R	Collection	B	23.932	117.414	China_Fujian	7.17	1.64	64.3408	71.8135	12.8292
OEP001673	OEX013520	OES066144	OER102242	338F	806R	Collection	B	23.932	117.414	China_Fujian	7.17	1.64	64.3408	71.8135	12.8292
OEP001673	OEX013520	OES066156	OER102243	338F	806R	Collection	B	23.932	117.414	China_Fujian	7.17	1.64	64.3408	71.8135	12.8292
OEP001673	OEX013520	OES066168	OER102244	338F	806R	Collection	B	23.932	117.414	China_Fujian	7.17	1.64	64.3408	71.8135	12.8292
OEP001673	OEX013520	OES066157	OER102246	338F	806R	Collection	B	23.932	117.414	China_Fujian	7.17	1.64	64.3408	71.8135	12.8292
OEP001673	OEX011896	OES066254	OER102248	515F	806R	Collection	B	27.2849	120.294	China_Fujian	8.13	1.64	68.7956	66.4059	15.3628
OEP001673	OEX011896	OES066258	OER102249	515F	806R	Collection	B	27.2846	120.293	China_Fujian	8.13	1.64	68.7956	66.4059	15.3628
OEP001673	OEX011896	OES066262	OER102250	515F	806R	Collection	B	27.2844	120.294	China_Fujian	8.13	1.64	68.7956	66.4059	15.3628
OEP001673	OEX011896	OES066255	OER102251	515F	806R	Collection	B	27.2841	120.294	China_Fujian	8.08	1.91	68.7956	66.4059	15.3628
OEP001673	OEX011896	OES066259	OER102252	515F	806R	Collection	B	27.2834	120.293	China_Fujian	8.08	1.91	68.7956	66.4059	15.3628
OEP001673	OEX011896	OES066263	OER102253	515F	806R	Collection	B	27.2835	120.294	China_Fujian	8.08	1.91	68.7956	66.4059	15.3628
OEP001673	OEX011896	OES066256	OER102254	515F	806R	Collection	B	27.2849	120.294	China_Fujian	7.68	1.49	68.7956	66.4059	15.3628
OEP001673	OEX011896	OES066257	OER102255	515F	806R	Collection	B	27.2841	120.294	China_Fujian	7.58	1.54	68.7956	66.4059	15.3628
OEP001673	OEX011896	OES066260	OER102256	515F	806R	Collection	B	27.2846	120.293	China_Fujian	7.68	1.49	68.7956	66.4059	15.3628
OEP001673	OEX011896	OES066261	OER102257	515F	806R	Collection	B	27.2834	120.293	China_Fujian	7.58	1.54	68.7956	66.4059	15.3628
OEP001673	OEX011896	OES066264	OER102258	515F	806R	Collection	B	27.2844	120.294	China_Fujian	7.68	1.49	68.7956	66.4059	15.3628
OEP001673	OEX011896	OES066265	OER102259	515F	806R	Collection	B	27.2835	120.294	China_Fujian	7.58	1.54	68.7956	66.4059	15.3628
OEP001673	OEX011896	OES066176	OER102260	515F	806R	Collection	B	24.4506	117.909	China_Fujian	6.97	1.77	51.4629	70.4738	13.6242
OEP001673	OEX011896	OES066188	OER102261	515F	806R	Collection	B	24.4501	117.913	China_Fujian	6.97	1.77	51.4629	70.4738	13.6242
OEP001673	OEX011896	OES066200	OER102262	515F	806R	Collection	B	24.4506	117.912	China_Fujian	6.97	1.77	51.4629	70.4738	13.6242
OEP001673	OEX011896	OES066177	OER102263	515F	806R	Collection	B	24.4421	117.907	China_Fujian	6.96	1.5	51.4629	70.4738	13.6242
OEP001673	OEX011896	OES066189	OER102264	515F	806R	Collection	B	24.4417	117.909	China_Fujian	6.96	1.5	51.4629	70.4738	13.6242
OEP001673	OEX011896	OES066201	OER102265	515F	806R	Collection	B	24.4424	117.908	China_Fujian	6.96	1.5	51.4629	70.4738	13.6242
OEP001673	OEX011896	OES066178	OER102266	515F	806R	Collection	B	24.4064	117.918	China_Fujian	7.15	1.98	51.4629	70.4738	13.6242
OEP001673	OEX011896	OES066190	OER102267	515F	806R	Collection	B	24.407	117.917	China_Fujian	7.15	1.98	51.4629	70.4738	13.6242
OEP001673	OEX011896	OES066202	OER102268	515F	806R	Collection	B	24.4067	117.917	China_Fujian	7.15	1.98	51.4629	70.4738	13.6242
OEP001673	OEX011896	OES066179	OER102269	515F	806R	Collection	B	24.4034	117.919	China_Fujian	7.25	1.97	51.4629	70.4738	13.6242
OEP001673	OEX011896	OES066191	OER102270	515F	806R	Collection	B	24.4032	117.92	China_Fujian	7.25	1.97	51.4629	70.4738	13.6242
OEP001673	OEX011896	OES066203	OER102271	515F	806R	Collection	B	24.4035	117.92	China_Fujian	7.25	1.97	51.4629	70.4738	13.6242
OEP001673	OEX011896	OES066180	OER102272	515F	806R	Collection	B	24.3927	117.903	China_Fujian	7.13	1.79	51.4629	70.4738	13.6242
OEP001673	OEX011896	OES066192	OER102273	515F	806R	Collection	B	24.3928	117.903	China_Fujian	7.13	1.79	51.4629	70.4738	13.6242
OEP001673	OEX011896	OES066204	OER102274	515F	806R	Collection	B	24.3926	117.903	China_Fujian	7.13	1.79	51.4629	70.4738	13.6242
OEP001673	OEX011896	OES066193	OER102276	515F	806R	Collection	B	24.3947	117.941	China_Fujian	7.39	1.01	51.4629	70.4738	13.6242
OEP001673	OEX011896	OES066205	OER102277	515F	806R	Collection	B	24.3943	117.941	China_Fujian	7.39	1.01	51.4629	70.4738	13.6242
OEP001673	OEX011896	OES066182	OER102278	515F	806R	Collection	B	24.4506	117.909	China_Fujian	6.91	1.17	51.4629	70.4738	13.6242
OEP001673	OEX011896	OES066183	OER102279	515F	806R	Collection	B	24.4421	117.907	China_Fujian	7.27	1.77	51.4629	70.4738	13.6242
OEP001673	OEX011896	OES066184	OER102280	515F	806R	Collection	B	24.4064	117.918	China_Fujian	7.4	1.94	51.4629	70.4738	13.6242
OEP001673	OEX011896	OES066185	OER102281	515F	806R	Collection	B	24.4034	117.919	China_Fujian	7.24	1.72	51.4629	70.4738	13.6242
OEP001673	OEX011896	OES066186	OER102282	515F	806R	Collection	B	24.3927	117.903	China_Fujian	7.41	1.76	51.4629	70.4738	13.6242
OEP001673	OEX011896	OES066187	OER102283	515F	806R	Collection	B	24.3938	117.942	China_Fujian	7.3	1.8	51.4629	70.4738	13.6242
OEP001673	OEX011896	OES066194	OER102284	515F	806R	Collection	B	24.4501	117.913	China_Fujian	6.91	1.17	51.4629	70.4738	13.6242
OEP001673	OEX011896	OES066195	OER102285	515F	806R	Collection	B	24.4417	117.909	China_Fujian	7.27	1.77	51.4629	70.4738	13.6242
OEP001673	OEX011896	OES066196	OER102286	515F	806R	Collection	B	24.407	117.917	China_Fujian	7.4	1.94	51.4629	70.4738	13.6242
OEP001673	OEX011896	OES066197	OER102287	515F	806R	Collection	B	24.4032	117.92	China_Fujian	7.24	1.72	51.4629	70.4738	13.6242
OEP001673	OEX011896	OES066198	OER102288	515F	806R	Collection	B	24.3928	117.903	China_Fujian	7.41	1.76	51.4629	70.4738	13.6242
OEP001673	OEX011896	OES066199	OER102289	515F	806R	Collection	B	24.3947	117.941	China_Fujian	7.3	1.8	51.4629	70.4738	13.6242
OEP001673	OEX011896	OES066206	OER102290	515F	806R	Collection	B	24.4506	117.912	China_Fujian	6.91	1.17	51.4629	70.4738	13.6242
OEP001673	OEX011896	OES066207	OER102291	515F	806R	Collection	B	24.4424	117.908	China_Fujian	7.27	1.77	51.4629	70.4738	13.6242
OEP001673	OEX011896	OES066208	OER102292	515F	806R	Collection	B	24.4067	117.917	China_Fujian	7.4	1.94	51.4629	70.4738	13.6242
OEP001673	OEX011896	OES066209	OER102293	515F	806R	Collection	B	24.4035	117.92	China_Fujian	7.24	1.72	51.4629	70.4738	13.6242
OEP001673	OEX011896	OES066210	OER102294	515F	806R	Collection	B	24.3926	117.903	China_Fujian	7.41	1.76	51.4629	70.4738	13.6242
OEP001673	OEX011896	OES066211	OER102295	515F	806R	Collection	B	24.3943	117.941	China_Fujian	7.3	1.8	51.4629	70.4738	13.6242
OEP001673	OEX011896	OES066242	OER102296	515F	806R	Collection	B	25.0516	119.115	China_Fujian	8.215	1.44	27.2144	67.9476	7.90296
OEP001673	OEX011896	OES066246	OER102297	515F	806R	Collection	B	25.0519	119.114	China_Fujian	8.215	1.44	27.2144	67.9476	7.90296
OEP001673	OEX011896	OES066250	OER102298	515F	806R	Collection	B	25.0517	119.115	China_Fujian	8.215	1.44	27.2144	67.9476	7.90296
OEP001673	OEX011896	OES066243	OER102299	515F	806R	Collection	B	25.0544	119.117	China_Fujian	8.66	2	27.2144	67.9476	7.90296
OEP001673	OEX011896	OES066247	OER102300	515F	806R	Collection	B	25.0547	119.115	China_Fujian	8.66	2	27.2144	67.9476	7.90296
OEP001673	OEX011896	OES066251	OER102301	515F	806R	Collection	B	25.0544	119.116	China_Fujian	8.66	2	27.2144	67.9476	7.90296
OEP001673	OEX013520	OES066244	OER102302	338F	806R	Collection	B	23.932	117.414	China_Fujian	7.17	1.64	27.2144	67.9476	7.90296
OEP001673	OEX013520	OES066248	OER102303	338F	806R	Collection	B	23.932	117.414	China_Fujian	7.17	1.64	27.2144	67.9476	7.90296
OEP001673	OEX013520	OES066252	OER102304	338F	806R	Collection	B	23.932	117.414	China_Fujian	7.17	1.64	27.2144	67.9476	7.90296
OEP001673	OEX013520	OES066245	OER102305	338F	806R	Collection	B	23.932	117.414	China_Fujian	7.17	1.64	27.2144	67.9476	7.90296
OEP001673	OEX013520	OES066249	OER102306	338F	806R	Collection	B	23.932	117.414	China_Fujian	7.17	1.64	27.2144	67.9476	7.90296
OEP001673	OEX013520	OES066253	OER102307	338F	806R	Collection	B	23.932	117.414	China_Fujian	7.17	1.64	27.2144	67.9476	7.90296
OEP001673	OEX011896	OES066212	OER102308	515F	806R	Collection	B	24.9568	118.682	China_Fujian	8.2	1.82	27.2144	67.9476	7.90296
OEP001673	OEX011896	OES066222	OER102309	515F	806R	Collection	B	24.9543	118.683	China_Fujian	8.2	1.82	27.2144	67.9476	7.90296
OEP001673	OEX011896	OES066232	OER102310	515F	806R	Collection	B	24.9555	118.683	China_Fujian	8.2	1.82	27.2144	67.9476	7.90296
OEP001673	OEX011896	OES066213	OER102311	515F	806R	Collection	B	24.9569	118.686	China_Fujian	7.85	1.94	27.2144	67.9476	7.90296
OEP001673	OEX011896	OES066223	OER102312	515F	806R	Collection	B	24.9546	118.687	China_Fujian	7.85	1.94	27.2144	67.9476	7.90296
OEP001673	OEX011896	OES066233	OER102313	515F	806R	Collection	B	24.9559	118.687	China_Fujian	7.85	1.94	27.2144	67.9476	7.90296
OEP001673	OEX011896	OES066214	OER102314	515F	806R	Collection	B	24.9452	118.695	China_Fujian	7.73	1.96	27.2144	67.9476	7.90296
OEP001673	OEX011896	OES066224	OER102315	515F	806R	Collection	B	24.9451	118.694	China_Fujian	7.73	1.96	27.2144	67.9476	7.90296
OEP001673	OEX011896	OES066234	OER102316	515F	806R	Collection	B	24.945	118.694	China_Fujian	7.73	1.96	27.2144	67.9476	7.90296
OEP001673	OEX011896	OES066215	OER102317	515F	806R	Collection	B	24.9375	118.698	China_Fujian	7.79	1.89	27.2144	67.9476	7.90296
OEP001673	OEX011896	OES066225	OER102318	515F	806R	Collection	B	24.9374	118.695	China_Fujian	7.79	1.89	27.2144	67.9476	7.90296
OEP001673	OEX011896	OES066235	OER102319	515F	806R	Collection	B	24.9371	118.697	China_Fujian	7.79	1.89	27.2144	67.9476	7.90296
OEP001673	OEX011896	OES066216	OER102320	515F	806R	Collection	B	24.918	118.686	China_Fujian	7.2	2.03	27.2144	67.9476	7.90296
OEP001673	OEX011896	OES066226	OER102321	515F	806R	Collection	B	24.918	118.686	China_Fujian	7.2	2.03	27.2144	67.9476	7.90296
OEP001673	OEX011896	OES066236	OER102322	515F	806R	Collection	B	24.9181	118.686	China_Fujian	7.2	2.03	27.2144	67.9476	7.90296
OEP001673	OEX013520	OES066217	OER102323	338F	806R	Collection	B	23.932	117.414	China_Fujian	7.17	1.64	27.2144	67.9476	7.90296
OEP001673	OEX013520	OES066227	OER102324	338F	806R	Collection	B	23.932	117.414	China_Fujian	7.17	1.64	27.2144	67.9476	7.90296
OEP001673	OEX013520	OES066237	OER102325	338F	806R	Collection	B	23.932	117.414	China_Fujian	7.17	1.64	27.2144	67.9476	7.90296
OEP001673	OEX013520	OES066218	OER102326	338F	806R	Collection	B	23.932	117.414	China_Fujian	7.17	1.64	27.2144	67.9476	7.90296
OEP001673	OEX013520	OES066228	OER102327	338F	806R	Collection	B	23.932	117.414	China_Fujian	7.17	1.64	27.2144	67.9476	7.90296
OEP001673	OEX013520	OES066238	OER102328	338F	806R	Collection	B	23.932	117.414	China_Fujian	7.17	1.64	27.2144	67.9476	7.90296
OEP001673	OEX013520	OES066219	OER102329	338F	806R	Collection	B	23.932	117.414	China_Fujian	7.17	1.64	27.2144	67.9476	7.90296
OEP001673	OEX013520	OES066229	OER102330	338F	806R	Collection	B	23.932	117.414	China_Fujian	7.17	1.64	27.2144	67.9476	7.90296
OEP001673	OEX013520	OES066239	OER102331	338F	806R	Collection	B	23.932	117.414	China_Fujian	7.17	1.64	27.2144	67.9476	7.90296
OEP001673	OEX013520	OES066220	OER102332	338F	806R	Collection	B	23.932	117.414	China_Fujian	7.17	1.64	27.2144	67.9476	7.90296
OEP001673	OEX013520	OES066230	OER102333	338F	806R	Collection	B	23.932	117.414	China_Fujian	7.17	1.64	27.2144	67.9476	7.90296
OEP001673	OEX013520	OES066240	OER102334	338F	806R	Collection	B	23.932	117.414	China_Fujian	7.17	1.64	27.2144	67.9476	7.90296
OEP001673	OEX013520	OES066221	OER102335	338F	806R	Collection	B	23.932	117.414	China_Fujian	7.17	1.64	27.2144	67.9476	7.90296
OEP001673	OEX013520	OES066231	OER102336	338F	806R	Collection	B	23.932	117.414	China_Fujian	7.17	1.64	27.2144	67.9476	7.90296
OEP001673	OEX013520	OES066241	OER102337	338F	806R	Collection	B	23.932	117.414	China_Fujian	7.17	1.64	27.2144	67.9476	7.90296
OEP001673	OEX011896	OES066291	OER102338	515F	806R	Collection	B	27.9539	120.86	China_Zhejiang_Shupaishadao	6.67	2.93	67.191	64.6475	13.4963
OEP001673	OEX011896	OES066293	OER102339	515F	806R	Collection	B	27.9517	120.859	China_Zhejiang_Shupaishadao	6.68	2.87	67.191	64.6475	13.4963
OEP001673	OEX011896	OES066295	OER102340	515F	806R	Collection	B	27.9531	120.859	China_Zhejiang_Shupaishadao	6.81	2.33	67.191	64.6475	13.4963
OEP001673	OEX011896	OES066290	OER102341	515F	806R	Collection	B	27.9539	120.86	China_Zhejiang_Shupaishadao	7.44	3.07	67.191	64.6475	13.4963
OEP001673	OEX011896	OES066292	OER102342	515F	806R	Collection	B	27.9517	120.859	China_Zhejiang_Shupaishadao	7.32	3	67.191	64.6475	13.4963
OEP001673	OEX011896	OES066294	OER102343	515F	806R	Collection	B	27.9531	120.859	China_Zhejiang_Shupaishadao	7.51	3.2	67.191	64.6475	13.4963
OEP001673	OEX011896	OES066270	OER102344	515F	806R	Collection	B	27.5843	120.581	China_Zhejiang_Ximeizhoucun	6.59	2.83	65.9912	66.5962	12.2995
OEP001673	OEX011896	OES066266	OER102345	515F	806R	Collection	B	27.5839	120.581	China_Zhejiang_Ximeizhoucun	7.41	3.53	65.9912	66.5962	12.2995
OEP001673	OEX011896	OES066278	OER102346	515F	806R	Collection	B	27.5844	120.581	China_Zhejiang_Ximeizhoucun	6.62	2.93	65.9912	66.5962	12.2995
OEP001673	OEX011896	OES066274	OER102347	515F	806R	Collection	B	27.584	120.581	China_Zhejiang_Ximeizhoucun	7.79	3.53	65.9912	66.5962	12.2995
OEP001673	OEX011896	OES066286	OER102348	515F	806R	Collection	B	27.5844	120.581	China_Zhejiang_Ximeizhoucun	6.58	3.23	65.9912	66.5962	12.2995
OEP001673	OEX011896	OES066282	OER102349	515F	806R	Collection	B	27.5839	120.581	China_Zhejiang_Ximeizhoucun	7.57	3.47	65.9912	66.5962	12.2995
OEP001673	OEX011896	OES066271	OER102350	515F	806R	Collection	B	27.5839	120.581	China_Zhejiang_Ximeizhoucun	6.46	3.13	65.9912	66.5962	12.2995
OEP001673	OEX011896	OES066267	OER102351	515F	806R	Collection	B	27.5843	120.581	China_Zhejiang_Ximeizhoucun	7.56	3.77	65.9912	66.5962	12.2995
OEP001673	OEX011896	OES066279	OER102352	515F	806R	Collection	B	27.584	120.581	China_Zhejiang_Ximeizhoucun	6.56	2.9	65.9912	66.5962	12.2995
OEP001673	OEX011896	OES066275	OER102353	515F	806R	Collection	B	27.5844	120.581	China_Zhejiang_Ximeizhoucun	7.65	3.03	65.9912	66.5962	12.2995
OEP001673	OEX011896	OES066287	OER102354	515F	806R	Collection	B	27.5839	120.581	China_Zhejiang_Ximeizhoucun	6.44	3.9	65.9912	66.5962	12.2995
OEP001673	OEX011896	OES066283	OER102355	515F	806R	Collection	B	27.5844	120.581	China_Zhejiang_Ximeizhoucun	7.31	3	65.9912	66.5962	12.2995
OEP001673	OEX011896	OES066272	OER102356	515F	806R	Collection	B	27.5837	120.58	China_Zhejiang_Ximeizhoucun	6.57	5.87	65.9912	66.5962	12.2995
OEP001673	OEX011896	OES066268	OER102357	515F	806R	Collection	B	27.5837	120.58	China_Zhejiang_Ximeizhoucun	7.72	3.77	65.9912	66.5962	12.2995
OEP001673	OEX011896	OES066280	OER102358	515F	806R	Collection	B	27.5839	120.58	China_Zhejiang_Ximeizhoucun	6.5	3.17	65.9912	66.5962	12.2995
OEP001673	OEX011896	OES066276	OER102359	515F	806R	Collection	B	27.5839	120.58	China_Zhejiang_Ximeizhoucun	7.81	2.97	65.9912	66.5962	12.2995
OEP001673	OEX011896	OES066288	OER102360	515F	806R	Collection	B	27.5838	120.58	China_Zhejiang_Ximeizhoucun	6.43	4.23	65.9912	66.5962	12.2995
OEP001673	OEX011896	OES066284	OER102361	515F	806R	Collection	B	27.5838	120.58	China_Zhejiang_Ximeizhoucun	7.59	3.03	65.9912	66.5962	12.2995
OEP001673	OEX011896	OES066273	OER102362	515F	806R	Collection	B	27.5846	120.582	China_Zhejiang_Ximeizhoucun	6.82	3.13	65.9912	66.5962	12.2995
OEP001673	OEX011896	OES066269	OER102363	515F	806R	Collection	B	27.5846	120.582	China_Zhejiang_Ximeizhoucun	7.66	3.23	65.9912	66.5962	12.2995
OEP001673	OEX011896	OES066281	OER102364	515F	806R	Collection	B	27.5845	120.582	China_Zhejiang_Ximeizhoucun	6.64	3.07	65.9912	66.5962	12.2995
OEP001673	OEX011896	OES066277	OER102365	515F	806R	Collection	B	27.5845	120.582	China_Zhejiang_Ximeizhoucun	7.41	3.1	65.9912	66.5962	12.2995
OEP001673	OEX011896	OES066289	OER102366	515F	806R	Collection	B	27.5846	120.582	China_Zhejiang_Ximeizhoucun	6.61	3	65.9912	66.5962	12.2995
OEP001673	OEX011896	OES066285	OER102367	515F	806R	Collection	B	27.5846	120.582	China_Zhejiang_Ximeizhoucun	7.45	3	65.9912	66.5962	12.2995
OEP001673	OEX011896	OES066300	OER102368	515F	806R	Collection	B	28.3348	121.172	China_Zhejiang_Ximendao	6.82	2.87	35.6133	62.9109	8.21761
OEP001673	OEX011896	OES066308	OER102370	515F	806R	Collection	B	28.335	121.171	China_Zhejiang_Ximendao	6.54	2.73	35.6133	62.9109	8.21761
OEP001673	OEX011896	OES066304	OER102371	515F	806R	Collection	B	28.335	121.171	China_Zhejiang_Ximendao	7.29	3	35.6133	62.9109	8.21761
OEP001673	OEX011896	OES066316	OER102372	515F	806R	Collection	B	28.3348	121.172	China_Zhejiang_Ximendao	6.59	2.63	35.6133	62.9109	8.21761
OEP001673	OEX011896	OES066312	OER102373	515F	806R	Collection	B	28.3348	121.172	China_Zhejiang_Ximendao	7.25	3.1	35.6133	62.9109	8.21761
OEP001673	OEX011896	OES066301	OER102374	515F	806R	Collection	B	28.3408	121.17	China_Zhejiang_Ximendao	6.57	2.43	35.6133	62.9109	8.21761
OEP001673	OEX011896	OES066297	OER102375	515F	806R	Collection	B	28.3408	121.17	China_Zhejiang_Ximendao	7.38	2.73	35.6133	62.9109	8.21761
OEP001673	OEX011896	OES066309	OER102376	515F	806R	Collection	B	28.341	121.17	China_Zhejiang_Ximendao	6.45	2.93	35.6133	62.9109	8.21761
OEP001673	OEX011896	OES066305	OER102377	515F	806R	Collection	B	28.341	121.17	China_Zhejiang_Ximendao	7.45	2.77	35.6133	62.9109	8.21761
OEP001673	OEX011896	OES066317	OER102378	515F	806R	Collection	B	28.3409	121.17	China_Zhejiang_Ximendao	6.65	2.8	35.6133	62.9109	8.21761
OEP001673	OEX011896	OES066313	OER102379	515F	806R	Collection	B	28.3409	121.17	China_Zhejiang_Ximendao	7.44	2.83	35.6133	62.9109	8.21761
OEP001673	OEX011896	OES066302	OER102380	515F	806R	Collection	B	28.3467	121.174	China_Zhejiang_Ximendao	6.67	2.97	35.6133	62.9109	8.21761
OEP001673	OEX011896	OES066298	OER102381	515F	806R	Collection	B	28.3467	121.174	China_Zhejiang_Ximendao	7.48	2.87	35.6133	62.9109	8.21761
OEP001673	OEX011896	OES066310	OER102382	515F	806R	Collection	B	28.3468	121.174	China_Zhejiang_Ximendao	6.58	2.47	35.6133	62.9109	8.21761
OEP001673	OEX011896	OES066306	OER102383	515F	806R	Collection	B	28.3468	121.174	China_Zhejiang_Ximendao	7.37	3	35.6133	62.9109	8.21761
OEP001673	OEX011896	OES066318	OER102384	515F	806R	Collection	B	28.3468	121.174	China_Zhejiang_Ximendao	6.62	2.6	35.6133	62.9109	8.21761
OEP001673	OEX011896	OES066314	OER102385	515F	806R	Collection	B	28.3468	121.174	China_Zhejiang_Ximendao	7.44	2.87	35.6133	62.9109	8.21761
OEP001673	OEX011896	OES066303	OER102386	515F	806R	Collection	B	28.3487	121.179	China_Zhejiang_Ximendao	6.57	2.43	35.6133	62.9109	8.21761
OEP001673	OEX011896	OES066299	OER102387	515F	806R	Collection	B	28.3487	121.179	China_Zhejiang_Ximendao	7.53	2.9	35.6133	62.9109	8.21761
OEP001673	OEX011896	OES066311	OER102388	515F	806R	Collection	B	28.3488	121.179	China_Zhejiang_Ximendao	6.6	2.67	35.6133	62.9109	8.21761
OEP001673	OEX011896	OES066307	OER102389	515F	806R	Collection	B	28.3488	121.179	China_Zhejiang_Ximendao	7.27	2.73	35.6133	62.9109	8.21761
OEP001673	OEX011896	OES066319	OER102390	515F	806R	Collection	B	28.3488	121.179	China_Zhejiang_Ximendao	6.54	2.63	35.6133	62.9109	8.21761
OEP001673	OEX011896	OES066315	OER102391	515F	806R	Collection	B	28.3488	121.179	China_Zhejiang_Ximendao	7.46	3	35.6133	62.9109	8.21761
OEP001673	OEX011896	OES066146	OER102392	515F	806R	Collection	B	23.932	117.414	China_Fujian	7.59	0.81	64.3408	71.8135	12.8292
OEP001673	OEX011896	OES066147	OER102393	515F	806R	Collection	B	23.9296	117.414	China_Fujian	7.67	0.78	64.3408	71.8135	12.8292
OEP001673	OEX011896	OES066148	OER102394	515F	806R	Collection	B	23.9283	117.413	China_Fujian	7.86	0.82	64.3408	71.8135	12.8292
OEP001673	OEX011896	OES066149	OER102395	515F	806R	Collection	B	23.9234	117.414	China_Fujian	7.93	0.62	64.3408	71.8135	12.8292
OEP001673	OEX011896	OES066150	OER102396	515F	806R	Collection	B	23.9202	117.417	China_Fujian	7.85	0.61	64.3408	71.8135	12.8292
OEP001673	OEX011896	OES066151	OER102397	515F	806R	Collection	B	23.9191	117.42	China_Fujian	7.7	0.79	64.3408	71.8135	12.8292
OEP001673	OEX011896	OES066158	OER102398	515F	806R	Collection	B	23.9315	117.415	China_Fujian	7.59	0.81	64.3408	71.8135	12.8292
OEP001673	OEX011896	OES066159	OER102399	515F	806R	Collection	B	23.9295	117.415	China_Fujian	7.67	0.78	64.3408	71.8135	12.8292
OEP001673	OEX011896	OES066160	OER102400	515F	806R	Collection	B	23.9268	117.415	China_Fujian	7.86	0.82	64.3408	71.8135	12.8292
OEP001673	OEX011896	OES066161	OER102401	515F	806R	Collection	B	23.9236	117.416	China_Fujian	7.93	0.62	64.3408	71.8135	12.8292
OEP001673	OEX011896	OES066162	OER102402	515F	806R	Collection	B	23.9211	117.418	China_Fujian	7.85	0.61	64.3408	71.8135	12.8292
OEP001673	OEX011896	OES066163	OER102403	515F	806R	Collection	B	23.9194	117.42	China_Fujian	7.7	0.79	64.3408	71.8135	12.8292
OEP001673	OEX011896	OES066170	OER102404	515F	806R	Collection	B	23.9321	117.415	China_Fujian	7.59	0.81	64.3408	71.8135	12.8292
OEP001673	OEX011896	OES066171	OER102405	515F	806R	Collection	B	23.9299	117.415	China_Fujian	7.67	0.78	64.3408	71.8135	12.8292
OEP001673	OEX011896	OES066172	OER102406	515F	806R	Collection	B	23.9275	117.414	China_Fujian	7.86	0.82	64.3408	71.8135	12.8292
OEP001673	OEX011896	OES066173	OER102407	515F	806R	Collection	B	23.9232	117.415	China_Fujian	7.93	0.62	64.3408	71.8135	12.8292
OEP001673	OEX011896	OES066174	OER102408	515F	806R	Collection	B	23.9207	117.418	China_Fujian	7.85	0.61	64.3408	71.8135	12.8292
OEP001673	OEX011896	OES066175	OER102409	515F	806R	Collection	B	23.9192	117.42	China_Fujian	7.7	0.79	64.3408	71.8135	12.8292
OEP001828	OEX012454	OES071414	OER113305	338F	806R	Collection	C	21.5108	111.01	China_Guangdong_Shuidong Bay of Maoming City	6.38	2.99	37.0834	73.7961	11.1252
OEP001828	OEX012454	OES071415	OER113306	338F	806R	Collection	C	21.5108	111.01	China_Guangdong_Shuidong Bay of Maoming City	6.38	2.99	37.0834	73.7961	11.1252
OEP001828	OEX012454	OES071416	OER113307	338F	806R	Collection	C	21.5108	111.01	China_Guangdong_Shuidong Bay of Maoming City	6.38	2.99	37.0834	73.7961	11.1252
OEP001828	OEX012454	OES071417	OER113308	338F	806R	Collection	C	21.5108	111.01	China_Guangdong_Shuidong Bay of Maoming City	6.38	2.99	37.0834	73.7961	11.1252
OEP001828	OEX012454	OES071418	OER113309	338F	806R	Collection	C	21.5108	111.01	China_Guangdong_Shuidong Bay of Maoming City	6.38	2.99	37.0834	73.7961	11.1252
OEP001828	OEX012454	OES071419	OER113310	338F	806R	Collection	C	21.5108	111.01	China_Guangdong_Shuidong Bay of Maoming City	6.38	2.99	37.0834	73.7961	11.1252
OEP001828	OEX012454	OES071420	OER113311	338F	806R	Collection	C	21.5108	111.01	China_Guangdong_Shuidong Bay of Maoming City	6.38	2.99	37.0834	73.7961	11.1252
OEP001828	OEX012454	OES071421	OER113312	338F	806R	Collection	C	21.5108	111.01	China_Guangdong_Shuidong Bay of Maoming City	6.38	2.99	37.0834	73.7961	11.1252
OEP001828	OEX012454	OES071422	OER113313	338F	806R	Collection	C	21.5108	111.01	China_Guangdong_Shuidong Bay of Maoming City	6.38	2.99	37.0834	73.7961	11.1252
OEP001828	OEX012454	OES071423	OER113314	338F	806R	Collection	C	21.5108	111.01	China_Guangdong_Shuidong Bay of Maoming City	6.38	2.99	37.0834	73.7961	11.1252
OEP001828	OEX012454	OES071424	OER113315	338F	806R	Collection	C	21.5108	111.01	China_Guangdong_Shuidong Bay of Maoming City	6.38	2.99	37.0834	73.7961	11.1252
OEP001828	OEX012454	OES071425	OER113316	338F	806R	Collection	C	21.5108	111.01	China_Guangdong_Shuidong Bay of Maoming City	6.38	2.99	37.0834	73.7961	11.1252
OEP001828	OEX012454	OES071426	OER113317	338F	806R	Collection	C	21.5108	111.01	China_Guangdong_Shuidong Bay of Maoming City	6.38	2.99	37.0834	73.7961	11.1252
OEP001828	OEX012454	OES071427	OER113318	338F	806R	Collection	C	21.5108	111.01	China_Guangdong_Shuidong Bay of Maoming City	6.38	2.99	37.0834	73.7961	11.1252
OEP001828	OEX012454	OES071428	OER113319	338F	806R	Collection	C	21.5108	111.01	China_Guangdong_Shuidong Bay of Maoming City	6.38	2.99	37.0834	73.7961	11.1252
OEP001828	OEX012454	OES071429	OER113320	338F	806R	Collection	C	21.5108	111.01	China_Guangdong_Shuidong Bay of Maoming City	6.38	2.99	37.0834	73.7961	11.1252
OEP001828	OEX012454	OES071430	OER113321	338F	806R	Collection	C	21.5108	111.01	China_Guangdong_Shuidong Bay of Maoming City	6.38	2.99	37.0834	73.7961	11.1252
OEP001828	OEX012454	OES071431	OER113322	338F	806R	Collection	C	21.5108	111.01	China_Guangdong_Shuidong Bay of Maoming City	6.38	2.99	37.0834	73.7961	11.1252
OEP001828	OEX012454	OES071432	OER113323	338F	806R	Collection	C	21.5108	111.01	China_Guangdong_Shuidong Bay of Maoming City	6.38	2.99	37.0834	73.7961	11.1252
OEP001828	OEX012454	OES071433	OER113324	338F	806R	Collection	C	21.5108	111.01	China_Guangdong_Shuidong Bay of Maoming City	6.38	2.99	37.0834	73.7961	11.1252
OEP001828	OEX012454	OES071434	OER113325	338F	806R	Collection	C	21.5108	111.01	China_Guangdong_Shuidong Bay of Maoming City	6.38	2.99	37.0834	73.7961	11.1252
OEP001828	OEX012454	OES071435	OER113326	338F	806R	Collection	C	21.5108	111.01	China_Guangdong_Shuidong Bay of Maoming City	6.38	2.99	37.0834	73.7961	11.1252
OEP001828	OEX012454	OES071436	OER113327	338F	806R	Collection	C	21.5108	111.01	China_Guangdong_Shuidong Bay of Maoming City	6.38	2.99	37.0834	73.7961	11.1252
OEP001828	OEX012454	OES071437	OER113328	338F	806R	Collection	C	21.5108	111.01	China_Guangdong_Shuidong Bay of Maoming City	6.38	2.99	37.0834	73.7961	11.1252
OEP001343	OEX012584	OES077014	OER140868	338F	806R	Collection	B	23.9309	117.414	China_Fujian	7.27	1.8	64.3408	71.8135	12.8292
OEP001343	OEX012584	OES077015	OER140869	338F	806R	Collection	B	23.9309	117.414	China_Fujian	7.27	1.8	64.3408	71.8135	12.8292
OEP001343	OEX012584	OES077018	OER140872	338F	806R	Collection	B	23.9309	117.414	China_Fujian	7.27	1.8	64.3408	71.8135	12.8292
OEP001343	OEX012584	OES077019	OER140873	338F	806R	Collection	B	23.9309	117.414	China_Fujian	7.27	1.8	64.3408	71.8135	12.8292
OEP001343	OEX012584	OES077020	OER140874	338F	806R	Collection	B	23.9309	117.414	China_Fujian	7.27	1.8	64.3408	71.8135	12.8292
OEP001343	OEX012584	OES077021	OER140875	338F	806R	Collection	B	23.9309	117.414	China_Fujian	7.27	1.8	64.3408	71.8135	12.8292
OEP001343	OEX012584	OES077022	OER140876	338F	806R	Collection	B	23.9309	117.414	China_Fujian	7.27	1.8	64.3408	71.8135	12.8292
OEP001343	OEX012584	OES077023	OER140877	338F	806R	Collection	B	23.9309	117.414	China_Fujian	7.27	1.8	64.3408	71.8135	12.8292
OEP001343	OEX012584	OES077024	OER140878	338F	806R	Collection	B	23.9309	117.414	China_Fujian	7.27	1.8	64.3408	71.8135	12.8292
OEP001343	OEX012584	OES077026	OER140880	338F	806R	Collection	B	23.9309	117.414	China_Fujian	7.27	1.8	64.3408	71.8135	12.8292
OEP001343	OEX012584	OES077027	OER140881	338F	806R	Collection	B	23.9309	117.414	China_Fujian	7.27	1.8	64.3408	71.8135	12.8292
OEP001343	OEX012584	OES077029	OER140883	338F	806R	Collection	B	23.9309	117.414	China_Fujian	7.27	1.8	64.3408	71.8135	12.8292
OEP001343	OEX012584	OES077030	OER140884	338F	806R	Collection	B	23.9309	117.414	China_Fujian	7.27	1.8	64.3408	71.8135	12.8292
OEP001343	OEX012584	OES077031	OER140885	338F	806R	Collection	B	23.9309	117.414	China_Fujian	7.27	1.8	64.3408	71.8135	12.8292
OEP001343	OEX012584	OES077032	OER140886	338F	806R	Collection	B	23.9309	117.414	China_Fujian	7.27	1.8	64.3408	71.8135	12.8292
OEP001343	OEX012584	OES077033	OER140887	338F	806R	Collection	B	23.9309	117.414	China_Fujian	7.27	1.8	64.3408	71.8135	12.8292
OEP001343	OEX012584	OES077035	OER140889	338F	806R	Collection	B	23.9309	117.414	China_Fujian	7.27	1.8	64.3408	71.8135	12.8292
OEP001343	OEX012584	OES077036	OER140890	338F	806R	Collection	B	23.9309	117.414	China_Fujian	7.27	1.8	64.3408	71.8135	12.8292
OEP001343	OEX012584	OES077037	OER140891	338F	806R	Collection	B	23.9309	117.414	China_Fujian	7.27	1.8	64.3408	71.8135	12.8292
OEP001343	OEX012584	OES077038	OER140892	338F	806R	Collection	B	23.9309	117.414	China_Fujian	7.27	1.8	64.3408	71.8135	12.8292
OEP001343	OEX012584	OES077040	OER140894	338F	806R	Collection	B	23.9309	117.414	China_Fujian	7.27	1.8	64.3408	71.8135	12.8292
OEP001343	OEX012584	OES077041	OER140895	338F	806R	Collection	B	23.9309	117.414	China_Fujian	7.27	1.8	64.3408	71.8135	12.8292
OEP001343	OEX012584	OES077042	OER140896	338F	806R	Collection	B	23.9309	117.414	China_Fujian	7.27	1.8	64.3408	71.8135	12.8292
OEP001343	OEX012584	OES077044	OER140898	338F	806R	Collection	B	23.9309	117.414	China_Fujian	7.27	1.8	64.3408	71.8135	12.8292
OEP001343	OEX012584	OES077046	OER140900	338F	806R	Collection	B	23.9309	117.414	China_Fujian	7.27	1.8	64.3408	71.8135	12.8292
OEP001343	OEX012584	OES077047	OER140901	338F	806R	Collection	B	23.9309	117.414	China_Fujian	7.27	1.8	64.3408	71.8135	12.8292
OEP001343	OEX012584	OES077048	OER140902	338F	806R	Collection	B	23.9309	117.414	China_Fujian	7.27	1.8	64.3408	71.8135	12.8292
OEP001343	OEX012584	OES077049	OER140903	338F	806R	Collection	B	23.9309	117.414	China_Fujian	7.27	1.8	64.3408	71.8135	12.8292
OEP001343	OEX012584	OES077050	OER140904	338F	806R	Collection	B	23.9309	117.414	China_Fujian	7.27	1.8	64.3408	71.8135	12.8292
OEP001343	OEX012584	OES077051	OER140905	338F	806R	Collection	B	23.9309	117.414	China_Fujian	7.27	1.8	64.3408	71.8135	12.8292
OEP001343	OEX012584	OES077052	OER140906	338F	806R	Collection	B	23.9309	117.414	China_Fujian	7.27	1.8	64.3408	71.8135	12.8292
OEP001343	OEX012584	OES077053	OER140907	338F	806R	Collection	B	23.9309	117.414	China_Fujian	7.27	1.8	64.3408	71.8135	12.8292
OEP001343	OEX012584	OES077054	OER140908	338F	806R	Collection	B	23.9309	117.414	China_Fujian	7.27	1.8	64.3408	71.8135	12.8292
OEP001343	OEX012584	OES077055	OER140909	338F	806R	Collection	B	23.9309	117.414	China_Fujian	7.27	1.8	64.3408	71.8135	12.8292
OEP001343	OEX012584	OES077056	OER140910	338F	806R	Collection	B	23.9309	117.414	China_Fujian	7.27	1.8	64.3408	71.8135	12.8292
OEP001343	OEX012584	OES077057	OER140911	338F	806R	Collection	B	23.9309	117.414	China_Fujian	7.27	1.8	64.3408	71.8135	12.8292
OEP001343	OEX012584	OES077058	OER140912	338F	806R	Collection	B	23.9309	117.414	China_Fujian	7.27	1.8	64.3408	71.8135	12.8292
OEP001343	OEX012584	OES077059	OER140913	338F	806R	Collection	B	23.9309	117.414	China_Fujian	7.27	1.8	64.3408	71.8135	12.8292
OEP001343	OEX012584	OES077060	OER140914	338F	806R	Collection	B	23.9309	117.414	China_Fujian	7.27	1.8	64.3408	71.8135	12.8292
OEP001343	OEX012584	OES077062	OER140916	338F	806R	Collection	B	23.9309	117.414	China_Fujian	7.27	1.8	64.3408	71.8135	12.8292
OEP001343	OEX012584	OES077063	OER140917	338F	806R	Collection	B	23.9309	117.414	China_Fujian	7.27	1.8	64.3408	71.8135	12.8292
OEP001343	OEX012584	OES077064	OER140918	338F	806R	Collection	B	23.9309	117.414	China_Fujian	7.27	1.8	64.3408	71.8135	12.8292
OEP001343	OEX012584	OES077065	OER140919	338F	806R	Collection	B	23.9309	117.414	China_Fujian	7.27	1.8	64.3408	71.8135	12.8292
OEP001343	OEX012584	OES077067	OER140920	338F	806R	Collection	B	23.9309	117.414	China_Fujian	7.27	1.8	64.3408	71.8135	12.8292
OEP001343	OEX012584	OES077068	OER140921	338F	806R	Collection	B	23.9309	117.414	China_Fujian	7.27	1.8	64.3408	71.8135	12.8292
OEP001343	OEX012584	OES077069	OER140922	338F	806R	Collection	B	23.9309	117.414	China_Fujian	7.27	1.8	64.3408	71.8135	12.8292
OEP001343	OEX012584	OES077071	OER140924	338F	806R	Collection	B	23.9309	117.414	China_Fujian	7.27	1.8	64.3408	71.8135	12.8292
OEP001343	OEX012584	OES077072	OER140925	338F	806R	Collection	B	23.9309	117.414	China_Fujian	7.27	1.8	64.3408	71.8135	12.8292
OEP001343	OEX012584	OES077075	OER140928	338F	806R	Collection	B	23.9309	117.414	China_Fujian	7.27	1.8	64.3408	71.8135	12.8292
OEP001343	OEX012584	OES077076	OER140929	338F	806R	Collection	B	23.9309	117.414	China_Fujian	7.27	1.8	64.3408	71.8135	12.8292
OEP001343	OEX012584	OES077077	OER140930	338F	806R	Collection	B	23.9309	117.414	China_Fujian	7.27	1.8	64.3408	71.8135	12.8292
OEP001343	OEX012584	OES077078	OER140931	338F	806R	Collection	B	23.9309	117.414	China_Fujian	7.27	1.8	64.3408	71.8135	12.8292
OEP001343	OEX012584	OES077079	OER140932	338F	806R	Collection	B	23.9309	117.414	China_Fujian	7.27	1.8	64.3408	71.8135	12.8292
OEP001343	OEX012584	OES077080	OER140933	338F	806R	Collection	B	23.9309	117.414	China_Fujian	7.27	1.8	64.3408	71.8135	12.8292
OEP001343	OEX012584	OES077082	OER140935	338F	806R	Collection	B	23.9309	117.414	China_Fujian	7.27	1.8	64.3408	71.8135	12.8292
OEP001343	OEX012584	OES077083	OER140936	338F	806R	Collection	B	23.9309	117.414	China_Fujian	7.27	1.8	64.3408	71.8135	12.8292
OEP001343	OEX012584	OES077084	OER140937	338F	806R	Collection	B	23.9309	117.414	China_Fujian	7.27	1.8	64.3408	71.8135	12.8292
OEP001343	OEX012584	OES077085	OER140938	338F	806R	Collection	B	23.9309	117.414	China_Fujian	7.27	1.8	64.3408	71.8135	12.8292
OEP001343	OEX012584	OES077086	OER140939	338F	806R	Collection	B	23.9309	117.414	China_Fujian	7.27	1.8	64.3408	71.8135	12.8292
OEP001343	OEX012584	OES077087	OER140940	338F	806R	Collection	B	23.9309	117.414	China_Fujian	7.27	1.8	64.3408	71.8135	12.8292
OEP001343	OEX012584	OES077088	OER140941	338F	806R	Collection	B	23.9309	117.414	China_Fujian	7.27	1.8	64.3408	71.8135	12.8292
OEP001343	OEX012584	OES077090	OER140943	338F	806R	Collection	B	23.9309	117.414	China_Fujian	7.27	1.8	64.3408	71.8135	12.8292
OEP001343	OEX012584	OES077091	OER140944	338F	806R	Collection	B	23.9309	117.414	China_Fujian	7.27	1.8	64.3408	71.8135	12.8292
OEP001343	OEX012584	OES077092	OER140945	338F	806R	Collection	B	23.9309	117.414	China_Fujian	7.27	1.8	64.3408	71.8135	12.8292
OEP001343	OEX012584	OES077093	OER140946	338F	806R	Collection	B	23.9309	117.414	China_Fujian	7.27	1.8	64.3408	71.8135	12.8292
OEP001343	OEX012584	OES077095	OER140948	338F	806R	Collection	B	23.9309	117.414	China_Fujian	7.27	1.8	64.3408	71.8135	12.8292
OEP001343	OEX012584	OES077097	OER140950	338F	806R	Collection	B	23.9309	117.414	China_Fujian	7.27	1.8	64.3408	71.8135	12.8292
OEP001343	OEX012584	OES077098	OER140951	338F	806R	Collection	B	23.9309	117.414	China_Fujian	7.27	1.8	64.3408	71.8135	12.8292
OEP001343	OEX012584	OES077101	OER140954	338F	806R	Collection	B	23.9309	117.414	China_Fujian	7.27	1.8	64.3408	71.8135	12.8292
OEP001343	OEX012584	OES077102	OER140955	338F	806R	Collection	B	23.9309	117.414	China_Fujian	7.27	1.8	64.3408	71.8135	12.8292
OEP001343	OEX012584	OES077103	OER140956	338F	806R	Collection	B	23.9309	117.414	China_Fujian	7.27	1.8	64.3408	71.8135	12.8292
OEP001343	OEX012584	OES077104	OER140957	338F	806R	Collection	B	23.9309	117.414	China_Fujian	7.27	1.8	64.3408	71.8135	12.8292
OEP001343	OEX012584	OES077105	OER140958	338F	806R	Collection	B	23.9309	117.414	China_Fujian	7.27	1.8	64.3408	71.8135	12.8292
OEP001343	OEX012584	OES077106	OER140959	338F	806R	Collection	B	23.9309	117.414	China_Fujian	7.27	1.8	64.3408	71.8135	12.8292
OEP001343	OEX012584	OES077108	OER140961	338F	806R	Collection	B	23.9309	117.414	China_Fujian	7.27	1.8	64.3408	71.8135	12.8292
OEP001343	OEX012584	OES077109	OER140962	338F	806R	Collection	B	23.9309	117.414	China_Fujian	7.27	1.8	64.3408	71.8135	12.8292
OEP001343	OEX012584	OES077110	OER140963	338F	806R	Collection	B	23.9309	117.414	China_Fujian	7.27	1.8	64.3408	71.8135	12.8292
OEP001343	OEX012584	OES077111	OER140964	338F	806R	Collection	B	23.9309	117.414	China_Fujian	7.27	1.8	64.3408	71.8135	12.8292
OEP001343	OEX012584	OES077112	OER140965	338F	806R	Collection	B	23.9309	117.414	China_Fujian	7.27	1.8	64.3408	71.8135	12.8292
OEP001343	OEX012584	OES077113	OER140966	338F	806R	Collection	B	23.9309	117.414	China_Fujian	7.27	1.8	64.3408	71.8135	12.8292
OEP001343	OEX012584	OES077114	OER140967	338F	806R	Collection	B	23.9309	117.414	China_Fujian	7.27	1.8	64.3408	71.8135	12.8292
OEP001343	OEX012584	OES077115	OER140968	338F	806R	Collection	B	23.9309	117.414	China_Fujian	7.27	1.8	64.3408	71.8135	12.8292
OEP001343	OEX012584	OES077116	OER140969	338F	806R	Collection	B	23.9309	117.414	China_Fujian	7.27	1.8	64.3408	71.8135	12.8292
OEP001343	OEX012584	OES077117	OER140970	338F	806R	Collection	B	23.9309	117.414	China_Fujian	7.27	1.8	64.3408	71.8135	12.8292
OEP001343	OEX012584	OES077118	OER140971	338F	806R	Collection	B	23.9309	117.414	China_Fujian	7.27	1.8	64.3408	71.8135	12.8292
OEP001343	OEX012584	OES077119	OER140972	338F	806R	Collection	B	23.9309	117.414	China_Fujian	7.27	1.8	64.3408	71.8135	12.8292
OEP001343	OEX012584	OES077120	OER140973	338F	806R	Collection	B	23.9309	117.414	China_Fujian	7.27	1.8	64.3408	71.8135	12.8292
OEP001343	OEX012584	OES077121	OER140974	338F	806R	Collection	B	23.9309	117.414	China_Fujian	7.27	1.8	64.3408	71.8135	12.8292
OEP001343	OEX012584	OES077122	OER140975	338F	806R	Collection	B	23.9309	117.414	China_Fujian	7.27	1.8	64.3408	71.8135	12.8292
OEP001343	OEX012584	OES077123	OER140976	338F	806R	Collection	B	23.9309	117.414	China_Fujian	7.27	1.8	64.3408	71.8135	12.8292
OEP001343	OEX012584	OES077124	OER140977	338F	806R	Collection	B	23.9309	117.414	China_Fujian	7.27	1.8	64.3408	71.8135	12.8292
OEP001343	OEX012584	OES077125	OER140978	338F	806R	Collection	B	23.9309	117.414	China_Fujian	7.27	1.8	64.3408	71.8135	12.8292
OEP001343	OEX012584	OES077126	OER140979	338F	806R	Collection	B	23.9309	117.414	China_Fujian	7.27	1.8	64.3408	71.8135	12.8292
OEP001343	OEX012584	OES077127	OER140980	338F	806R	Collection	B	23.9309	117.414	China_Fujian	7.27	1.8	64.3408	71.8135	12.8292
OEP001343	OEX012584	OES077128	OER140981	338F	806R	Collection	B	23.9309	117.414	China_Fujian	7.27	1.8	64.3408	71.8135	12.8292
OEP001343	OEX012584	OES077129	OER140982	338F	806R	Collection	B	23.9309	117.414	China_Fujian	7.27	1.8	64.3408	71.8135	12.8292
OEP001343	OEX012584	OES077130	OER140983	338F	806R	Collection	B	23.9309	117.414	China_Fujian	7.27	1.8	64.3408	71.8135	12.8292
OEP001343	OEX012584	OES077131	OER140984	338F	806R	Collection	B	23.9309	117.414	China_Fujian	7.27	1.8	64.3408	71.8135	12.8292
OEP001343	OEX012584	OES077132	OER140985	338F	806R	Collection	B	23.9309	117.414	China_Fujian	7.27	1.8	64.3408	71.8135	12.8292
OEP001343	OEX012584	OES077133	OER140986	338F	806R	Collection	B	23.9309	117.414	China_Fujian	7.27	1.8	64.3408	71.8135	12.8292
OEP001343	OEX012584	OES077134	OER140987	338F	806R	Collection	B	23.9309	117.414	China_Fujian	7.27	1.8	64.3408	71.8135	12.8292
OEP001343	OEX012584	OES077135	OER140988	338F	806R	Collection	B	23.9309	117.414	China_Fujian	7.27	1.8	64.3408	71.8135	12.8292
OEP001343	OEX012584	OES077136	OER140989	338F	806R	Collection	B	23.9309	117.414	China_Fujian	7.27	1.8	64.3408	71.8135	12.8292
OEP001343	OEX012584	OES077137	OER140990	338F	806R	Collection	B	23.9309	117.414	China_Fujian	7.27	1.8	64.3408	71.8135	12.8292
OEP001343	OEX012584	OES077138	OER140991	338F	806R	Collection	B	23.9309	117.414	China_Fujian	7.27	1.8	64.3408	71.8135	12.8292
OEP001343	OEX012584	OES077139	OER140992	338F	806R	Collection	B	23.9309	117.414	China_Fujian	7.27	1.8	64.3408	71.8135	12.8292
OEP001343	OEX012584	OES077140	OER140993	338F	806R	Collection	B	23.9309	117.414	China_Fujian	7.27	1.8	64.3408	71.8135	12.8292
OEP001343	OEX012584	OES077141	OER140994	338F	806R	Collection	B	23.9309	117.414	China_Fujian	7.27	1.8	64.3408	71.8135	12.8292
OEP001343	OEX012584	OES077142	OER140995	338F	806R	Collection	B	23.9309	117.414	China_Fujian	7.27	1.8	64.3408	71.8135	12.8292
OEP001343	OEX012584	OES077066	OER141002	338F	806R	Collection	B	23.9309	117.414	China_Fujian	7.27	1.8	64.3408	71.8135	12.8292
OEP001343	OEX012584	OES078060	OER144233	338F	806R	Collection	B	23.9309	117.414	China_Fujian	7.27	1.8	64.3408	71.8135	12.8292
OEP001474	OEX012907	OES086987	OER177474	338F	806R	Collection	C	23.27	116.52	China_Guangdong_Hanjiang River estuary	7.74	0.324	64.0039	71.6867	12.79
OEP001474	OEX012907	OES086988	OER177475	338F	806R	Collection	C	23.27	116.52	China_Guangdong_Hanjiang River estuary	7.74	0.324	64.0039	71.6867	12.79
OEP001474	OEX012907	OES086989	OER177476	338F	806R	Collection	C	23.27	116.52	China_Guangdong_Hanjiang River estuary	7.74	0.324	64.0039	71.6867	12.79
OEP001474	OEX012907	OES086990	OER177477	338F	806R	Collection	C	23.27	116.52	China_Guangdong_Hanjiang River estuary	7.74	0.324	64.0039	71.6867	12.79
OEP001474	OEX012907	OES086991	OER177478	338F	806R	Collection	C	23.27	116.52	China_Guangdong_Hanjiang River estuary	7.74	0.324	64.0039	71.6867	12.79
OEP001474	OEX012907	OES086992	OER177479	338F	806R	Collection	C	23.27	116.52	China_Guangdong_Hanjiang River estuary	7.74	0.324	64.0039	71.6867	12.79
OEP001474	OEX012907	OES086993	OER177480	338F	806R	Collection	C	23.27	116.52	China_Guangdong_Hanjiang River estuary	7.74	0.324	64.0039	71.6867	12.79
OEP001474	OEX012907	OES086994	OER177481	338F	806R	Collection	C	23.27	116.52	China_Guangdong_Hanjiang River estuary	7.74	0.324	64.0039	71.6867	12.79
OEP001474	OEX012907	OES086995	OER177482	338F	806R	Collection	C	23.27	116.52	China_Guangdong_Hanjiang River estuary	7.74	0.324	64.0039	71.6867	12.79
OEP001474	OEX012907	OES086996	OER177483	338F	806R	Collection	C	23.27	116.52	China_Guangdong_Hanjiang River estuary	7.74	0.324	64.0039	71.6867	12.79
OEP001474	OEX012907	OES086997	OER177484	338F	806R	Collection	C	23.27	116.52	China_Guangdong_Hanjiang River estuary	7.74	0.324	64.0039	71.6867	12.79
OEP001474	OEX012907	OES086998	OER177485	338F	806R	Collection	C	23.27	116.52	China_Guangdong_Hanjiang River estuary	7.74	0.324	64.0039	71.6867	12.79
OEP001474	OEX012907	OES086999	OER177486	338F	806R	Collection	C	23.27	116.52	China_Guangdong_Hanjiang River estuary	7.74	0.324	64.0039	71.6867	12.79
OEP001474	OEX012907	OES087000	OER177487	338F	806R	Collection	C	23.27	116.52	China_Guangdong_Hanjiang River estuary	7.74	0.324	64.0039	71.6867	12.79
OEP001474	OEX012907	OES087001	OER177488	338F	806R	Collection	C	23.27	116.52	China_Guangdong_Hanjiang River estuary	7.74	0.324	64.0039	71.6867	12.79
OEP001474	OEX012907	OES087002	OER177489	338F	806R	Collection	C	23.27	116.52	China_Guangdong_Hanjiang River estuary	7.74	0.324	64.0039	71.6867	12.79
OEP001474	OEX012907	OES087003	OER177490	338F	806R	Collection	C	23.27	116.52	China_Guangdong_Hanjiang River estuary	7.74	0.324	64.0039	71.6867	12.79
OEP001474	OEX012907	OES087004	OER177491	338F	806R	Collection	C	23.27	116.52	China_Guangdong_Hanjiang River estuary	7.74	0.324	64.0039	71.6867	12.79
OEP001474	OEX012907	OES087005	OER177492	338F	806R	Collection	C	23.27	116.52	China_Guangdong_Hanjiang River estuary	7.74	0.324	64.0039	71.6867	12.79
OEP001474	OEX012907	OES087006	OER177493	338F	806R	Collection	C	23.27	116.52	China_Guangdong_Hanjiang River estuary	7.74	0.324	64.0039	71.6867	12.79
OEP001474	OEX012907	OES087007	OER177494	338F	806R	Collection	C	23.27	116.52	China_Guangdong_Hanjiang River estuary	7.74	0.324	64.0039	71.6867	12.79
OEP001474	OEX012907	OES087008	OER177495	338F	806R	Collection	C	23.27	116.52	China_Guangdong_Hanjiang River estuary	7.74	0.324	64.0039	71.6867	12.79
OEP001474	OEX012907	OES087009	OER177496	338F	806R	Collection	C	23.27	116.52	China_Guangdong_Hanjiang River estuary	7.74	0.324	64.0039	71.6867	12.79
OEP001474	OEX012907	OES087010	OER177497	338F	806R	Collection	C	23.27	116.52	China_Guangdong_Hanjiang River estuary	7.74	0.324	64.0039	71.6867	12.79
OEP001474	OEX012907	OES087011	OER177498	338F	806R	Collection	C	23.27	116.52	China_Guangdong_Hanjiang River estuary	7.74	0.324	64.0039	71.6867	12.79
OEP001474	OEX012907	OES087012	OER177499	338F	806R	Collection	C	23.27	116.52	China_Guangdong_Hanjiang River estuary	7.74	0.324	64.0039	71.6867	12.79
OEP001474	OEX012907	OES087013	OER177500	338F	806R	Collection	C	23.27	116.52	China_Guangdong_Hanjiang River estuary	7.74	0.324	64.0039	71.6867	12.79
OEP001474	OEX012907	OES087014	OER177501	338F	806R	Collection	C	23.27	116.52	China_Guangdong_Hanjiang River estuary	7.74	0.324	64.0039	71.6867	12.79
OEP001474	OEX012907	OES087015	OER177502	338F	806R	Collection	C	23.27	116.52	China_Guangdong_Hanjiang River estuary	7.74	0.324	64.0039	71.6867	12.79
OEP001474	OEX012907	OES087016	OER177503	338F	806R	Collection	C	23.27	116.52	China_Guangdong_Hanjiang River estuary	7.74	0.324	64.0039	71.6867	12.79
OEP001474	OEX012907	OES087017	OER177504	338F	806R	Collection	C	23.27	116.52	China_Guangdong_Hanjiang River estuary	7.74	0.324	64.0039	71.6867	12.79
OEP001474	OEX012907	OES087018	OER177505	338F	806R	Collection	C	23.27	116.52	China_Guangdong_Hanjiang River estuary	7.74	0.324	64.0039	71.6867	12.79
OEP001474	OEX012907	OES087019	OER177506	338F	806R	Collection	C	23.27	116.52	China_Guangdong_Hanjiang River estuary	7.74	0.324	64.0039	71.6867	12.79
OEP001474	OEX012907	OES087020	OER177507	338F	806R	Collection	C	23.27	116.52	China_Guangdong_Hanjiang River estuary	7.74	0.324	64.0039	71.6867	12.79
OEP001474	OEX012907	OES087021	OER177508	338F	806R	Collection	C	23.27	116.52	China_Guangdong_Hanjiang River estuary	7.74	0.324	64.0039	71.6867	12.79
OEP001474	OEX012907	OES087022	OER177509	338F	806R	Collection	C	23.27	116.52	China_Guangdong_Hanjiang River estuary	7.74	0.324	64.0039	71.6867	12.79
OEP001474	OEX012907	OES087023	OER177510	338F	806R	Collection	C	23.27	116.52	China_Guangdong_Hanjiang River estuary	7.74	0.324	64.0039	71.6867	12.79
OEP001474	OEX012907	OES087024	OER177511	338F	806R	Collection	C	23.27	116.52	China_Guangdong_Hanjiang River estuary	7.74	0.324	64.0039	71.6867	12.79
OEP001474	OEX012907	OES087025	OER177512	338F	806R	Collection	C	23.27	116.52	China_Guangdong_Hanjiang River estuary	7.74	0.324	64.0039	71.6867	12.79
OEP001474	OEX012907	OES087026	OER177513	338F	806R	Collection	C	23.27	116.52	China_Guangdong_Hanjiang River estuary	7.74	0.324	64.0039	71.6867	12.79
OEP001474	OEX012907	OES087027	OER177514	338F	806R	Collection	C	23.27	116.52	China_Guangdong_Hanjiang River estuary	7.74	0.324	64.0039	71.6867	12.79
OEP001474	OEX012907	OES087028	OER177515	338F	806R	Collection	C	23.27	116.52	China_Guangdong_Hanjiang River estuary	7.74	0.324	64.0039	71.6867	12.79
OEP001474	OEX012907	OES087029	OER177516	338F	806R	Collection	C	23.27	116.52	China_Guangdong_Hanjiang River estuary	7.74	0.324	64.0039	71.6867	12.79
OEP001474	OEX012907	OES087030	OER177517	338F	806R	Collection	C	23.27	116.52	China_Guangdong_Hanjiang River estuary	7.74	0.324	64.0039	71.6867	12.79
OEP001474	OEX012907	OES087031	OER177518	338F	806R	Collection	C	23.27	116.52	China_Guangdong_Hanjiang River estuary	7.74	0.324	64.0039	71.6867	12.79
OEP001474	OEX012907	OES087032	OER177519	338F	806R	Collection	C	23.27	116.52	China_Guangdong_Hanjiang River estuary	7.74	0.324	64.0039	71.6867	12.79
OEP001474	OEX012907	OES087033	OER177520	338F	806R	Collection	C	23.27	116.52	China_Guangdong_Hanjiang River estuary	7.74	0.324	64.0039	71.6867	12.79
OEP001474	OEX012907	OES087034	OER177521	338F	806R	Collection	C	23.27	116.52	China_Guangdong_Hanjiang River estuary	7.74	0.324	64.0039	71.6867	12.79
OEP001474	OEX012907	OES087035	OER177522	338F	806R	Collection	C	23.27	116.52	China_Guangdong_Hanjiang River estuary	7.74	0.324	64.0039	71.6867	12.79
OEP001474	OEX012907	OES087036	OER177523	338F	806R	Collection	C	23.27	116.52	China_Guangdong_Hanjiang River estuary	7.74	0.324	64.0039	71.6867	12.79
OEP001474	OEX012907	OES087037	OER177524	338F	806R	Collection	C	23.27	116.52	China_Guangdong_Hanjiang River estuary	7.74	0.324	64.0039	71.6867	12.79
OEP001474	OEX012907	OES087038	OER177525	338F	806R	Collection	C	23.27	116.52	China_Guangdong_Hanjiang River estuary	7.74	0.324	64.0039	71.6867	12.79
OEP001474	OEX012907	OES087039	OER177526	338F	806R	Collection	C	23.27	116.52	China_Guangdong_Hanjiang River estuary	7.74	0.324	64.0039	71.6867	12.79
OEP001474	OEX012907	OES087040	OER177527	338F	806R	Collection	C	23.27	116.52	China_Guangdong_Hanjiang River estuary	7.74	0.324	64.0039	71.6867	12.79
OEP001474	OEX012907	OES087041	OER177528	338F	806R	Collection	C	23.27	116.52	China_Guangdong_Hanjiang River estuary	7.74	0.324	64.0039	71.6867	12.79
OEP001474	OEX012907	OES087042	OER177529	338F	806R	Collection	C	23.27	116.52	China_Guangdong_Hanjiang River estuary	7.74	0.324	64.0039	71.6867	12.79
OEP001474	OEX012907	OES087043	OER177530	338F	806R	Collection	C	23.27	116.52	China_Guangdong_Hanjiang River estuary	7.74	0.324	64.0039	71.6867	12.79
OEP001474	OEX012907	OES087044	OER177531	338F	806R	Collection	C	23.27	116.52	China_Guangdong_Hanjiang River estuary	7.74	0.324	64.0039	71.6867	12.79
OEP001474	OEX012907	OES087045	OER177532	338F	806R	Collection	C	23.27	116.52	China_Guangdong_Hanjiang River estuary	7.74	0.324	64.0039	71.6867	12.79
OEP001474	OEX012907	OES087046	OER177533	338F	806R	Collection	C	23.27	116.52	China_Guangdong_Hanjiang River estuary	7.74	0.324	64.0039	71.6867	12.79
OEP001474	OEX012907	OES087047	OER177534	338F	806R	Collection	C	23.27	116.52	China_Guangdong_Hanjiang River estuary	7.74	0.324	64.0039	71.6867	12.79
OEP001474	OEX012907	OES087048	OER177535	338F	806R	Collection	C	23.27	116.52	China_Guangdong_Hanjiang River estuary	7.74	0.324	64.0039	71.6867	12.79
OEP001474	OEX012907	OES087049	OER177536	338F	806R	Collection	C	23.27	116.52	China_Guangdong_Hanjiang River estuary	7.74	0.324	64.0039	71.6867	12.79
OEP001474	OEX012907	OES087050	OER177537	338F	806R	Collection	C	23.27	116.52	China_Guangdong_Hanjiang River estuary	7.74	0.324	64.0039	71.6867	12.79
OEP001474	OEX012907	OES087051	OER177538	338F	806R	Collection	C	23.27	116.52	China_Guangdong_Hanjiang River estuary	7.74	0.324	64.0039	71.6867	12.79
OEP001474	OEX012907	OES087052	OER177539	338F	806R	Collection	C	23.27	116.52	China_Guangdong_Hanjiang River estuary	7.74	0.324	64.0039	71.6867	12.79
OEP001474	OEX012907	OES087053	OER177540	338F	806R	Collection	C	23.27	116.52	China_Guangdong_Hanjiang River estuary	7.74	0.324	64.0039	71.6867	12.79
OEP001474	OEX012907	OES087054	OER177541	338F	806R	Collection	C	23.27	116.52	China_Guangdong_Hanjiang River estuary	7.74	0.324	64.0039	71.6867	12.79
OEP001474	OEX012907	OES087055	OER177542	338F	806R	Collection	C	23.27	116.52	China_Guangdong_Hanjiang River estuary	7.74	0.324	64.0039	71.6867	12.79
OEP001474	OEX012907	OES087056	OER177543	338F	806R	Collection	C	23.27	116.52	China_Guangdong_Hanjiang River estuary	7.74	0.324	64.0039	71.6867	12.79
OEP001474	OEX012907	OES087057	OER177544	338F	806R	Collection	C	23.27	116.52	China_Guangdong_Hanjiang River estuary	7.74	0.324	64.0039	71.6867	12.79
OEP001474	OEX012907	OES087058	OER177545	338F	806R	Collection	C	23.27	116.52	China_Guangdong_Hanjiang River estuary	7.74	0.324	64.0039	71.6867	12.79
OEP001939	OEX012882	OES086273	OER202527	515F	907R	Collection	D	21.53	108.33	China_Guangxi_Beibu Gulf	7.07	1.8	71.4556	73.7092	12.063
OEP001939	OEX012882	OES086275	OER202528	515F	907R	Collection	D	21.53	108.33	China_Guangxi_Beibu Gulf	7.07	1.8	71.4556	73.7092	12.063
OEP001939	OEX012882	OES086277	OER202529	515F	907R	Collection	D	21.53	108.33	China_Guangxi_Beibu Gulf	7.07	1.8	71.4556	73.7092	12.063
OEP001939	OEX012882	OES086279	OER202530	515F	907R	Collection	D	21.52	108.34	China_Guangxi_Beibu Gulf	7.07	1.8	71.4556	73.7092	12.063
OEP001939	OEX012882	OES086281	OER202531	515F	907R	Collection	D	21.52	108.34	China_Guangxi_Beibu Gulf	7.07	1.8	71.4556	73.7092	12.063
OEP001939	OEX012882	OES086283	OER202532	515F	907R	Collection	D	21.52	108.34	China_Guangxi_Beibu Gulf	7.07	1.8	71.4556	73.7092	12.063
OEP001939	OEX012882	OES086285	OER202533	515F	907R	Collection	D	21.51	108.35	China_Guangxi_Beibu Gulf	7.07	1.8	71.4556	73.7092	12.063
OEP001939	OEX012882	OES086287	OER202534	515F	907R	Collection	D	21.51	108.35	China_Guangxi_Beibu Gulf	7.07	1.8	71.4556	73.7092	12.063
OEP001939	OEX012882	OES086289	OER202535	515F	907R	Collection	D	21.51	108.35	China_Guangxi_Beibu Gulf	7.07	1.8	71.4556	73.7092	12.063
OEP001939	OEX012882	OES086291	OER202536	515F	907R	Collection	D	21.51	108.35	China_Guangxi_Beibu Gulf	7.07	1.8	71.4556	73.7092	12.063
OEP001939	OEX012882	OES086293	OER202537	515F	907R	Collection	D	21.51	108.35	China_Guangxi_Beibu Gulf	7.07	1.8	71.4556	73.7092	12.063
OEP001939	OEX012882	OES086295	OER202538	515F	907R	Collection	D	21.51	108.35	China_Guangxi_Beibu Gulf	7.07	1.8	71.4556	73.7092	12.063
OEP001940	OEX012881	OES086297	OER202539	515F	907R	Collection	D	21.45	108.38	China_Guangxi_Beibu Gulf	7.07	1.8	71.4556	73.7092	12.063
OEP001940	OEX012881	OES086299	OER202540	515F	907R	Collection	D	21.45	108.38	China_Guangxi_Beibu Gulf	7.07	1.8	71.4556	73.7092	12.063
OEP001940	OEX012881	OES086301	OER202541	515F	907R	Collection	D	21.45	108.38	China_Guangxi_Beibu Gulf	7.07	1.8	71.4556	73.7092	12.063
OEP001941	OEX012880	OES086303	OER202542	515F	907R	Collection	D	21.45	108.38	China_Guangxi_Beibu Gulf	7.07	1.8	71.4556	73.7092	12.063
OEP001941	OEX012880	OES086305	OER202543	515F	907R	Collection	D	21.45	108.38	China_Guangxi_Beibu Gulf	7.07	1.8	71.4556	73.7092	12.063
OEP001941	OEX012880	OES086307	OER202544	515F	907R	Collection	D	21.45	108.38	China_Guangxi_Beibu Gulf	7.07	1.8	71.4556	73.7092	12.063
OEP001942	OEX012879	OES086309	OER202545	515F	907R	Collection	D	21.39	108.32	China_Guangxi_Beibu Gulf	7.07	1.8	71.4556	73.7092	12.063
OEP001942	OEX012879	OES086311	OER202546	515F	907R	Collection	D	21.39	108.32	China_Guangxi_Beibu Gulf	7.07	1.8	71.4556	73.7092	12.063
OEP001942	OEX012879	OES086313	OER202547	515F	907R	Collection	D	21.39	108.32	China_Guangxi_Beibu Gulf	7.07	1.8	71.4556	73.7092	12.063
OEP001943	OEX012878	OES086315	OER202548	515F	907R	Collection	D	21.37	108.51	China_Guangxi_Beibu Gulf	7.07	1.8	71.4556	73.7092	12.063
OEP001943	OEX012878	OES086317	OER202549	515F	907R	Collection	D	21.37	108.51	China_Guangxi_Beibu Gulf	7.07	1.8	71.4556	73.7092	12.063
OEP001943	OEX012878	OES086319	OER202550	515F	907R	Collection	D	21.37	108.51	China_Guangxi_Beibu Gulf	7.07	1.8	71.4556	73.7092	12.063
OEP001943	OEX012878	OES086321	OER202551	515F	907R	Collection	D	21.39	108.52	China_Guangxi_Beibu Gulf	7.07	1.8	71.4556	73.7092	12.063
OEP001943	OEX012878	OES086323	OER202552	515F	907R	Collection	D	21.39	108.52	China_Guangxi_Beibu Gulf	7.07	1.8	71.4556	73.7092	12.063
OEP001943	OEX012878	OES086325	OER202553	515F	907R	Collection	D	21.39	108.52	China_Guangxi_Beibu Gulf	7.07	1.8	71.4556	73.7092	12.063
OEP001944	OEX012877	OES086327	OER202554	515F	907R	Collection	D	21.36	108.59	China_Guangxi_Beibu Gulf	7.07	1.8	71.4556	73.7092	12.063
OEP001944	OEX012877	OES086329	OER202555	515F	907R	Collection	D	21.36	108.59	China_Guangxi_Beibu Gulf	7.07	1.8	71.4556	73.7092	12.063
OEP001944	OEX012877	OES086331	OER202556	515F	907R	Collection	D	21.36	108.59	China_Guangxi_Beibu Gulf	7.07	1.8	71.4556	73.7092	12.063
OEP001935	OEX012886	OES086333	OER202557	515F	907R	Collection	D	21.32	108.2	China_Guangxi_Beibu Gulf	7.07	1.8	71.4556	73.7092	12.063
OEP001935	OEX012886	OES086335	OER202558	515F	907R	Collection	D	21.32	108.2	China_Guangxi_Beibu Gulf	7.07	1.8	71.4556	73.7092	12.063
OEP001935	OEX012886	OES086337	OER202559	515F	907R	Collection	D	21.32	108.2	China_Guangxi_Beibu Gulf	7.07	1.8	71.4556	73.7092	12.063
OEP001944	OEX012877	OES086339	OER202560	515F	907R	Collection	D	21.35	109.3	China_Guangxi_Beibu Gulf	7.07	1.8	71.4556	73.7092	12.063
OEP001944	OEX012877	OES086341	OER202561	515F	907R	Collection	D	21.35	109.3	China_Guangxi_Beibu Gulf	7.07	1.8	71.4556	73.7092	12.063
OEP001944	OEX012877	OES086343	OER202562	515F	907R	Collection	D	21.35	109.3	China_Guangxi_Beibu Gulf	7.07	1.8	71.4556	73.7092	12.063
OEP001944	OEX012877	OES086345	OER202563	515F	907R	Collection	D	21.34	109.6	China_Guangxi_Beibu Gulf	7.07	1.8	89.3773	74.462	10.9956
OEP001944	OEX012877	OES086347	OER202564	515F	907R	Collection	D	21.34	109.6	China_Guangxi_Beibu Gulf	7.07	1.8	89.3773	74.462	10.9956
OEP001944	OEX012877	OES086349	OER202565	515F	907R	Collection	D	21.34	109.6	China_Guangxi_Beibu Gulf	7.07	1.8	89.3773	74.462	10.9956
OEP001944	OEX012877	OES086351	OER202566	515F	907R	Collection	D	21.33	109.9	China_Guangxi_Beibu Gulf	7.07	1.8	89.3773	74.462	10.9956
OEP001944	OEX012877	OES086353	OER202567	515F	907R	Collection	D	21.33	109.9	China_Guangxi_Beibu Gulf	7.07	1.8	89.3773	74.462	10.9956
OEP001944	OEX012877	OES086355	OER202568	515F	907R	Collection	D	21.33	109.9	China_Guangxi_Beibu Gulf	7.07	1.8	89.3773	74.462	10.9956
OEP001945	OEX012876	OES086357	OER202569	515F	907R	Collection	D	21.24	109.1	China_Guangxi_Beibu Gulf	7.07	1.8	71.4556	73.7092	12.063
OEP001945	OEX012876	OES086359	OER202570	515F	907R	Collection	D	21.24	109.1	China_Guangxi_Beibu Gulf	7.07	1.8	71.4556	73.7092	12.063
OEP001945	OEX012876	OES086361	OER202571	515F	907R	Collection	D	21.24	109.1	China_Guangxi_Beibu Gulf	7.07	1.8	71.4556	73.7092	12.063
OEP001946	OEX012875	OES086363	OER202572	515F	907R	Collection	D	21.43	109.32	China_Guangxi_Beibu Gulf	7.07	1.8	71.4556	73.7092	12.063
OEP001946	OEX012875	OES086365	OER202573	515F	907R	Collection	D	21.43	109.32	China_Guangxi_Beibu Gulf	7.07	1.8	71.4556	73.7092	12.063
OEP001946	OEX012875	OES086367	OER202574	515F	907R	Collection	D	21.43	109.32	China_Guangxi_Beibu Gulf	7.07	1.8	71.4556	73.7092	12.063
OEP001946	OEX012875	OES086369	OER202575	515F	907R	Collection	D	21.4	109.34	China_Guangxi_Beibu Gulf	7.07	1.8	71.4556	73.7092	12.063
OEP001946	OEX012875	OES086371	OER202576	515F	907R	Collection	D	21.4	109.34	China_Guangxi_Beibu Gulf	7.07	1.8	71.4556	73.7092	12.063
OEP001946	OEX012875	OES086373	OER202577	515F	907R	Collection	D	21.4	109.34	China_Guangxi_Beibu Gulf	7.07	1.8	71.4556	73.7092	12.063
OEP001946	OEX012875	OES086375	OER202578	515F	907R	Collection	D	21.36	109.36	China_Guangxi_Beibu Gulf	7.07	1.8	71.4556	73.7092	12.063
OEP001946	OEX012875	OES086377	OER202579	515F	907R	Collection	D	21.36	109.36	China_Guangxi_Beibu Gulf	7.07	1.8	71.4556	73.7092	12.063
OEP001946	OEX012875	OES086379	OER202580	515F	907R	Collection	D	21.36	109.36	China_Guangxi_Beibu Gulf	7.07	1.8	71.4556	73.7092	12.063
OEP001947	OEX012874	OES086381	OER202581	515F	907R	Collection	D	21.35	109.38	China_Guangxi_Beibu Gulf	7.07	1.8	71.4556	73.7092	12.063
OEP001947	OEX012874	OES086383	OER202582	515F	907R	Collection	D	21.35	109.38	China_Guangxi_Beibu Gulf	7.07	1.8	71.4556	73.7092	12.063
OEP001947	OEX012874	OES086385	OER202583	515F	907R	Collection	D	21.35	109.38	China_Guangxi_Beibu Gulf	7.07	1.8	71.4556	73.7092	12.063
OEP001947	OEX012874	OES086387	OER202584	515F	907R	Collection	D	21.34	109.4	China_Guangxi_Beibu Gulf	7.07	1.8	71.4556	73.7092	12.063
OEP001947	OEX012874	OES086389	OER202585	515F	907R	Collection	D	21.34	109.4	China_Guangxi_Beibu Gulf	7.07	1.8	71.4556	73.7092	12.063
OEP001947	OEX012874	OES086391	OER202586	515F	907R	Collection	D	21.34	109.4	China_Guangxi_Beibu Gulf	7.07	1.8	71.4556	73.7092	12.063
OEP001948	OEX012873	OES086393	OER202587	515F	907R	Collection	D	21.33	109.44	China_Guangxi_Beibu Gulf	7.07	1.8	89.3773	74.462	10.9956
OEP001948	OEX012873	OES086395	OER202588	515F	907R	Collection	D	21.33	109.44	China_Guangxi_Beibu Gulf	7.07	1.8	89.3773	74.462	10.9956
OEP001948	OEX012873	OES086397	OER202589	515F	907R	Collection	D	21.33	109.44	China_Guangxi_Beibu Gulf	7.07	1.8	89.3773	74.462	10.9956
OEP001936	OEX012885	OES086399	OER202590	515F	907R	Collection	D	21.34	108.9	China_Guangxi_Beibu Gulf	7.07	1.8	71.4556	73.7092	12.063
OEP001936	OEX012885	OES086401	OER202591	515F	907R	Collection	D	21.34	108.9	China_Guangxi_Beibu Gulf	7.07	1.8	71.4556	73.7092	12.063
OEP001936	OEX012885	OES086403	OER202592	515F	907R	Collection	D	21.34	108.9	China_Guangxi_Beibu Gulf	7.07	1.8	71.4556	73.7092	12.063
OEP001948	OEX012873	OES086405	OER202593	515F	907R	Collection	D	21.29	109.45	China_Guangxi_Beibu Gulf	7.07	1.8	89.3773	74.462	10.9956
OEP001948	OEX012873	OES086407	OER202594	515F	907R	Collection	D	21.29	109.45	China_Guangxi_Beibu Gulf	7.07	1.8	89.3773	74.462	10.9956
OEP001948	OEX012873	OES086409	OER202595	515F	907R	Collection	D	21.29	109.45	China_Guangxi_Beibu Gulf	7.07	1.8	89.3773	74.462	10.9956
OEP001936	OEX012885	OES086411	OER202596	515F	907R	Collection	D	21.35	108.1	China_Guangxi_Beibu Gulf	7.07	1.8	71.4556	73.7092	12.063
OEP001936	OEX012885	OES086413	OER202597	515F	907R	Collection	D	21.35	108.1	China_Guangxi_Beibu Gulf	7.07	1.8	71.4556	73.7092	12.063
OEP001936	OEX012885	OES086415	OER202598	515F	907R	Collection	D	21.35	108.1	China_Guangxi_Beibu Gulf	7.07	1.8	71.4556	73.7092	12.063
OEP001936	OEX012885	OES086417	OER202599	515F	907R	Collection	D	21.37	108.13	China_Guangxi_Beibu Gulf	7.07	1.8	71.4556	73.7092	12.063
OEP001936	OEX012885	OES086419	OER202600	515F	907R	Collection	D	21.37	108.13	China_Guangxi_Beibu Gulf	7.07	1.8	71.4556	73.7092	12.063
OEP001936	OEX012885	OES086421	OER202601	515F	907R	Collection	D	21.37	108.13	China_Guangxi_Beibu Gulf	7.07	1.8	71.4556	73.7092	12.063
OEP001936	OEX012885	OES086423	OER202602	515F	907R	Collection	D	21.37	108.13	China_Guangxi_Beibu Gulf	7.07	1.8	71.4556	73.7092	12.063
OEP001936	OEX012885	OES086425	OER202603	515F	907R	Collection	D	21.37	108.13	China_Guangxi_Beibu Gulf	7.07	1.8	71.4556	73.7092	12.063
OEP001936	OEX012885	OES086427	OER202604	515F	907R	Collection	D	21.37	108.13	China_Guangxi_Beibu Gulf	7.07	1.8	71.4556	73.7092	12.063
OEP001937	OEX012884	OES086429	OER202605	515F	907R	Collection	D	21.41	108.21	China_Guangxi_Beibu Gulf	7.07	1.8	71.4556	73.7092	12.063
OEP001937	OEX012884	OES086431	OER202606	515F	907R	Collection	D	21.41	108.21	China_Guangxi_Beibu Gulf	7.07	1.8	71.4556	73.7092	12.063
OEP001937	OEX012884	OES086433	OER202607	515F	907R	Collection	D	21.41	108.21	China_Guangxi_Beibu Gulf	7.07	1.8	71.4556	73.7092	12.063
OEP001938	OEX012883	OES086435	OER202608	515F	907R	Collection	D	21.38	108.21	China_Guangxi_Beibu Gulf	7.07	1.8	71.4556	73.7092	12.063
OEP001938	OEX012883	OES086437	OER202609	515F	907R	Collection	D	21.38	108.21	China_Guangxi_Beibu Gulf	7.07	1.8	71.4556	73.7092	12.063
OEP001938	OEX012883	OES086439	OER202610	515F	907R	Collection	D	21.38	108.21	China_Guangxi_Beibu Gulf	7.07	1.8	71.4556	73.7092	12.063
OEP001938	OEX012883	OES086441	OER202611	515F	907R	Collection	D	21.41	108.25	China_Guangxi_Beibu Gulf	7.07	1.8	71.4556	73.7092	12.063
OEP001938	OEX012883	OES086443	OER202612	515F	907R	Collection	D	21.41	108.25	China_Guangxi_Beibu Gulf	7.07	1.8	71.4556	73.7092	12.063
OEP001938	OEX012883	OES086445	OER202613	515F	907R	Collection	D	21.41	108.25	China_Guangxi_Beibu Gulf	7.07	1.8	71.4556	73.7092	12.063
OEP001939	OEX012882	OES086447	OER202614	515F	907R	Collection	D	21.52	108.29	China_Guangxi_Beibu Gulf	7.07	1.8	71.4556	73.7092	12.063
OEP001939	OEX012882	OES086449	OER202615	515F	907R	Collection	D	21.52	108.29	China_Guangxi_Beibu Gulf	7.07	1.8	71.4556	73.7092	12.063
OEP001939	OEX012882	OES086451	OER202616	515F	907R	Collection	D	21.52	108.29	China_Guangxi_Beibu Gulf	7.07	1.8	71.4556	73.7092	12.063
OEP001939	OEX012882	OES086087	OER202617	341F	806R	Collection	D	21.32	108.2	China_Guangxi_Beibu Gulf	6.93	1.9	89.3773	74.462	10.9956
OEP001939	OEX012882	OES086089	OER202618	341F	806R	Collection	D	21.32	108.2	China_Guangxi_Beibu Gulf	6.93	1.9	89.3773	74.462	10.9956
OEP001939	OEX012882	OES086091	OER202619	341F	806R	Collection	D	21.32	108.2	China_Guangxi_Beibu Gulf	6.93	1.9	89.3773	74.462	10.9956
OEP001939	OEX012882	OES086093	OER202620	341F	806R	Collection	D	21.32	108.2	China_Guangxi_Beibu Gulf	6.93	1.9	89.3773	74.462	10.9956
OEP001939	OEX012882	OES086095	OER202621	341F	806R	Collection	D	21.32	108.2	China_Guangxi_Beibu Gulf	6.93	1.9	89.3773	74.462	10.9956
OEP001939	OEX012882	OES086097	OER202622	341F	806R	Collection	D	21.32	108.2	China_Guangxi_Beibu Gulf	6.93	1.9	89.3773	74.462	10.9956
OEP001939	OEX012882	OES086099	OER202623	341F	806R	Collection	D	21.32	108.2	China_Guangxi_Beibu Gulf	6.93	1.9	89.3773	74.462	10.9956
OEP001939	OEX012882	OES086101	OER202624	341F	806R	Collection	D	21.32	108.2	China_Guangxi_Beibu Gulf	6.93	1.9	89.3773	74.462	10.9956
OEP001939	OEX012882	OES086103	OER202625	341F	806R	Collection	D	21.32	108.2	China_Guangxi_Beibu Gulf	6.93	1.9	89.3773	74.462	10.9956
OEP001939	OEX012882	OES086105	OER202626	341F	806R	Collection	D	21.32	108.2	China_Guangxi_Beibu Gulf	6.93	1.9	89.3773	74.462	10.9956
OEP001939	OEX012882	OES086107	OER202627	341F	806R	Collection	D	21.32	108.2	China_Guangxi_Beibu Gulf	6.93	1.9	89.3773	74.462	10.9956
OEP001939	OEX012882	OES086109	OER202628	341F	806R	Collection	D	21.32	108.2	China_Guangxi_Beibu Gulf	6.93	1.9	89.3773	74.462	10.9956
OEP001940	OEX012881	OES086111	OER202629	341F	806R	Collection	D	21.45	108.38	China_Guangxi_Beibu Gulf	6.93	1.9	89.3773	74.462	10.9956
OEP001940	OEX012881	OES086113	OER202630	341F	806R	Collection	D	21.45	108.38	China_Guangxi_Beibu Gulf	6.93	1.9	89.3773	74.462	10.9956
OEP001940	OEX012881	OES086115	OER202631	341F	806R	Collection	D	21.45	108.38	China_Guangxi_Beibu Gulf	6.93	1.9	89.3773	74.462	10.9956
OEP001941	OEX012880	OES086117	OER202632	341F	806R	Collection	D	21.45	108.38	China_Guangxi_Beibu Gulf	6.93	1.9	89.3773	74.462	10.9956
OEP001941	OEX012880	OES086119	OER202633	341F	806R	Collection	D	21.45	108.38	China_Guangxi_Beibu Gulf	6.93	1.9	89.3773	74.462	10.9956
OEP001941	OEX012880	OES086121	OER202634	341F	806R	Collection	D	21.45	108.38	China_Guangxi_Beibu Gulf	6.93	1.9	89.3773	74.462	10.9956
OEP001942	OEX012879	OES086123	OER202635	341F	806R	Collection	D	21.39	108.32	China_Guangxi_Beibu Gulf	6.93	1.9	89.3773	74.462	10.9956
OEP001942	OEX012879	OES086125	OER202636	341F	806R	Collection	D	21.39	108.32	China_Guangxi_Beibu Gulf	6.93	1.9	89.3773	74.462	10.9956
OEP001942	OEX012879	OES086127	OER202637	341F	806R	Collection	D	21.39	108.32	China_Guangxi_Beibu Gulf	6.93	1.9	89.3773	74.462	10.9956
OEP001943	OEX012878	OES086129	OER202638	341F	806R	Collection	D	21.37	108.51	China_Guangxi_Beibu Gulf	6.93	1.9	89.3773	74.462	10.9956
OEP001943	OEX012878	OES086131	OER202639	341F	806R	Collection	D	21.37	108.51	China_Guangxi_Beibu Gulf	6.93	1.9	89.3773	74.462	10.9956
OEP001943	OEX012878	OES086133	OER202640	341F	806R	Collection	D	21.37	108.51	China_Guangxi_Beibu Gulf	6.93	1.9	89.3773	74.462	10.9956
OEP001943	OEX012878	OES086135	OER202641	341F	806R	Collection	D	21.37	108.51	China_Guangxi_Beibu Gulf	6.93	1.9	89.3773	74.462	10.9956
OEP001943	OEX012878	OES086137	OER202642	341F	806R	Collection	D	21.37	108.51	China_Guangxi_Beibu Gulf	6.93	1.9	89.3773	74.462	10.9956
OEP001943	OEX012878	OES086139	OER202643	341F	806R	Collection	D	21.37	108.51	China_Guangxi_Beibu Gulf	6.93	1.9	89.3773	74.462	10.9956
OEP001944	OEX012877	OES086141	OER202644	341F	806R	Collection	D	21.36	108.59	China_Guangxi_Beibu Gulf	6.93	1.9	89.3773	74.462	10.9956
OEP001944	OEX012877	OES086143	OER202645	341F	806R	Collection	D	21.36	108.59	China_Guangxi_Beibu Gulf	6.93	1.9	89.3773	74.462	10.9956
OEP001944	OEX012877	OES086145	OER202646	341F	806R	Collection	D	21.36	108.59	China_Guangxi_Beibu Gulf	6.93	1.9	89.3773	74.462	10.9956
OEP001935	OEX012886	OES086147	OER202647	341F	806R	Collection	D	21.32	108.2	China_Guangxi_Beibu Gulf	6.93	1.9	89.3773	74.462	10.9956
OEP001935	OEX012886	OES086149	OER202648	341F	806R	Collection	D	21.32	108.2	China_Guangxi_Beibu Gulf	6.93	1.9	89.3773	74.462	10.9956
OEP001935	OEX012886	OES086151	OER202649	341F	806R	Collection	D	21.32	108.2	China_Guangxi_Beibu Gulf	6.93	1.9	89.3773	74.462	10.9956
OEP001944	OEX012877	OES086153	OER202650	341F	806R	Collection	D	21.36	108.59	China_Guangxi_Beibu Gulf	6.93	1.9	71.4556	73.7092	12.063
OEP001944	OEX012877	OES086155	OER202651	341F	806R	Collection	D	21.36	108.59	China_Guangxi_Beibu Gulf	6.93	1.9	71.4556	73.7092	12.063
OEP001944	OEX012877	OES086157	OER202652	341F	806R	Collection	D	21.36	108.59	China_Guangxi_Beibu Gulf	6.93	1.9	71.4556	73.7092	12.063
OEP001944	OEX012877	OES086159	OER202653	341F	806R	Collection	D	21.36	108.59	China_Guangxi_Beibu Gulf	6.93	1.9	71.4556	73.7092	12.063
OEP001944	OEX012877	OES086161	OER202654	341F	806R	Collection	D	21.36	108.59	China_Guangxi_Beibu Gulf	6.93	1.9	71.4556	73.7092	12.063
OEP001944	OEX012877	OES086163	OER202655	341F	806R	Collection	D	21.36	108.59	China_Guangxi_Beibu Gulf	6.93	1.9	71.4556	73.7092	12.063
OEP001944	OEX012877	OES086165	OER202656	341F	806R	Collection	D	21.36	108.59	China_Guangxi_Beibu Gulf	6.93	1.9	71.4556	73.7092	12.063
OEP001944	OEX012877	OES086167	OER202657	341F	806R	Collection	D	21.36	108.59	China_Guangxi_Beibu Gulf	6.93	1.9	71.4556	73.7092	12.063
OEP001944	OEX012877	OES086169	OER202658	341F	806R	Collection	D	21.36	108.59	China_Guangxi_Beibu Gulf	6.93	1.9	71.4556	73.7092	12.063
OEP001945	OEX012876	OES086171	OER202659	341F	806R	Collection	D	21.24	109.1	China_Guangxi_Beibu Gulf	6.93	1.9	71.4556	73.7092	12.063
OEP001945	OEX012876	OES086173	OER202660	341F	806R	Collection	D	21.24	109.1	China_Guangxi_Beibu Gulf	6.93	1.9	71.4556	73.7092	12.063
OEP001945	OEX012876	OES086175	OER202661	341F	806R	Collection	D	21.24	109.1	China_Guangxi_Beibu Gulf	6.93	1.9	71.4556	73.7092	12.063
OEP001946	OEX012875	OES086177	OER202662	341F	806R	Collection	D	21.43	109.32	China_Guangxi_Beibu Gulf	6.93	1.9	71.4556	73.7092	12.063
OEP001946	OEX012875	OES086179	OER202663	341F	806R	Collection	D	21.43	109.32	China_Guangxi_Beibu Gulf	6.93	1.9	71.4556	73.7092	12.063
OEP001946	OEX012875	OES086181	OER202664	341F	806R	Collection	D	21.43	109.32	China_Guangxi_Beibu Gulf	6.93	1.9	71.4556	73.7092	12.063
OEP001946	OEX012875	OES086183	OER202665	341F	806R	Collection	D	21.43	109.32	China_Guangxi_Beibu Gulf	6.93	1.9	71.4556	73.7092	12.063
OEP001946	OEX012875	OES086185	OER202666	341F	806R	Collection	D	21.43	109.32	China_Guangxi_Beibu Gulf	6.93	1.9	71.4556	73.7092	12.063
OEP001946	OEX012875	OES086187	OER202667	341F	806R	Collection	D	21.43	109.32	China_Guangxi_Beibu Gulf	6.93	1.9	71.4556	73.7092	12.063
OEP001946	OEX012875	OES086189	OER202668	341F	806R	Collection	D	21.43	109.32	China_Guangxi_Beibu Gulf	6.93	1.9	71.4556	73.7092	12.063
OEP001946	OEX012875	OES086191	OER202669	341F	806R	Collection	D	21.43	109.32	China_Guangxi_Beibu Gulf	6.93	1.9	71.4556	73.7092	12.063
OEP001946	OEX012875	OES086193	OER202670	341F	806R	Collection	D	21.43	109.32	China_Guangxi_Beibu Gulf	6.93	1.9	71.4556	73.7092	12.063
OEP001947	OEX012874	OES086195	OER202671	341F	806R	Collection	D	21.35	109.38	China_Guangxi_Beibu Gulf	6.93	1.9	71.4556	73.7092	12.063
OEP001947	OEX012874	OES086197	OER202672	341F	806R	Collection	D	21.35	109.38	China_Guangxi_Beibu Gulf	6.93	1.9	71.4556	73.7092	12.063
OEP001947	OEX012874	OES086201	OER202674	341F	806R	Collection	D	21.35	109.38	China_Guangxi_Beibu Gulf	6.93	1.9	71.4556	73.7092	12.063
OEP001947	OEX012874	OES086203	OER202675	341F	806R	Collection	D	21.35	109.38	China_Guangxi_Beibu Gulf	6.93	1.9	71.4556	73.7092	12.063
OEP001947	OEX012874	OES086205	OER202676	341F	806R	Collection	D	21.35	109.38	China_Guangxi_Beibu Gulf	6.93	1.9	71.4556	73.7092	12.063
OEP001948	OEX012873	OES086207	OER202677	341F	806R	Collection	D	21.33	109.44	China_Guangxi_Beibu Gulf	6.93	1.9	71.4556	73.7092	12.063
OEP001948	OEX012873	OES086209	OER202678	341F	806R	Collection	D	21.33	109.44	China_Guangxi_Beibu Gulf	6.93	1.9	71.4556	73.7092	12.063
OEP001948	OEX012873	OES086211	OER202679	341F	806R	Collection	D	21.33	109.44	China_Guangxi_Beibu Gulf	6.93	1.9	71.4556	73.7092	12.063
OEP001936	OEX012885	OES086213	OER202680	341F	806R	Collection	D	21.34	108.9	China_Guangxi_Beibu Gulf	6.93	1.9	71.4556	73.7092	12.063
OEP001936	OEX012885	OES086215	OER202681	341F	806R	Collection	D	21.34	108.9	China_Guangxi_Beibu Gulf	6.93	1.9	71.4556	73.7092	12.063
OEP001936	OEX012885	OES086217	OER202682	341F	806R	Collection	D	21.34	108.9	China_Guangxi_Beibu Gulf	6.93	1.9	71.4556	73.7092	12.063
OEP001948	OEX012873	OES086219	OER202683	341F	806R	Collection	D	21.33	109.44	China_Guangxi_Beibu Gulf	6.93	1.9	89.3773	74.462	10.9956
OEP001948	OEX012873	OES086221	OER202684	341F	806R	Collection	D	21.33	109.44	China_Guangxi_Beibu Gulf	6.93	1.9	89.3773	74.462	10.9956
OEP001948	OEX012873	OES086223	OER202685	341F	806R	Collection	D	21.33	109.44	China_Guangxi_Beibu Gulf	6.93	1.9	89.3773	74.462	10.9956
OEP001936	OEX012885	OES086225	OER202686	341F	806R	Collection	D	21.34	108.9	China_Guangxi_Beibu Gulf	6.93	1.9	89.3773	74.462	10.9956
OEP001936	OEX012885	OES086227	OER202687	341F	806R	Collection	D	21.34	108.9	China_Guangxi_Beibu Gulf	6.93	1.9	89.3773	74.462	10.9956
OEP001936	OEX012885	OES086229	OER202688	341F	806R	Collection	D	21.34	108.9	China_Guangxi_Beibu Gulf	6.93	1.9	89.3773	74.462	10.9956
OEP001936	OEX012885	OES086231	OER202689	341F	806R	Collection	D	21.34	108.9	China_Guangxi_Beibu Gulf	6.93	1.9	89.3773	74.462	10.9956
OEP001936	OEX012885	OES086233	OER202690	341F	806R	Collection	D	21.34	108.9	China_Guangxi_Beibu Gulf	6.93	1.9	89.3773	74.462	10.9956
OEP001936	OEX012885	OES086235	OER202691	341F	806R	Collection	D	21.34	108.9	China_Guangxi_Beibu Gulf	6.93	1.9	89.3773	74.462	10.9956
OEP001936	OEX012885	OES086237	OER202692	341F	806R	Collection	D	21.34	108.9	China_Guangxi_Beibu Gulf	6.93	1.9	89.3773	74.462	10.9956
OEP001936	OEX012885	OES086239	OER202693	341F	806R	Collection	D	21.34	108.9	China_Guangxi_Beibu Gulf	6.93	1.9	89.3773	74.462	10.9956
OEP001936	OEX012885	OES086241	OER202694	341F	806R	Collection	D	21.34	108.9	China_Guangxi_Beibu Gulf	6.93	1.9	89.3773	74.462	10.9956
OEP001937	OEX012884	OES086243	OER202695	341F	806R	Collection	D	21.41	108.21	China_Guangxi_Beibu Gulf	6.93	1.9	89.3773	74.462	10.9956
OEP001937	OEX012884	OES086245	OER202696	341F	806R	Collection	D	21.41	108.21	China_Guangxi_Beibu Gulf	6.93	1.9	89.3773	74.462	10.9956
OEP001937	OEX012884	OES086247	OER202697	341F	806R	Collection	D	21.41	108.21	China_Guangxi_Beibu Gulf	6.93	1.9	89.3773	74.462	10.9956
OEP001938	OEX012883	OES086249	OER202698	341F	806R	Collection	D	21.38	108.21	China_Guangxi_Beibu Gulf	6.93	1.9	89.3773	74.462	10.9956
OEP001938	OEX012883	OES086251	OER202699	341F	806R	Collection	D	21.38	108.21	China_Guangxi_Beibu Gulf	6.93	1.9	89.3773	74.462	10.9956
OEP001938	OEX012883	OES086253	OER202700	341F	806R	Collection	D	21.38	108.21	China_Guangxi_Beibu Gulf	6.93	1.9	89.3773	74.462	10.9956
OEP001938	OEX012883	OES086255	OER202701	341F	806R	Collection	D	21.38	108.21	China_Guangxi_Beibu Gulf	6.93	1.9	89.3773	74.462	10.9956
OEP001938	OEX012883	OES086257	OER202702	341F	806R	Collection	D	21.38	108.21	China_Guangxi_Beibu Gulf	6.93	1.9	89.3773	74.462	10.9956
OEP001938	OEX012883	OES086259	OER202703	341F	806R	Collection	D	21.38	108.21	China_Guangxi_Beibu Gulf	6.93	1.9	89.3773	74.462	10.9956
OEP001939	OEX012882	OES086261	OER202704	341F	806R	Collection	D	21.32	108.2	China_Guangxi_Beibu Gulf	6.93	1.9	89.3773	74.462	10.9956
OEP001939	OEX012882	OES086263	OER202705	341F	806R	Collection	D	21.32	108.2	China_Guangxi_Beibu Gulf	6.93	1.9	89.3773	74.462	10.9956
OEP001939	OEX012882	OES086265	OER202706	341F	806R	Collection	D	21.32	108.2	China_Guangxi_Beibu Gulf	6.93	1.9	89.3773	74.462	10.9956
OEP001936	OEX012885	OES086267	OER202707	341F	806R	Collection	D	21.34	108.9	China_Guangxi_Beibu Gulf	6.93	1.9	71.4556	73.7092	12.063
OEP001936	OEX012885	OES086269	OER202708	341F	806R	Collection	D	21.34	108.9	China_Guangxi_Beibu Gulf	6.93	1.9	71.4556	73.7092	12.063
OEP001936	OEX012885	OES086271	OER202709	341F	806R	Collection	D	21.34	108.9	China_Guangxi_Beibu Gulf	6.93	1.9	71.4556	73.7092	12.063
OEP002010	OEX012895	OES086453	OER202723	515F	907R	Collection	D	21.45	108.38	China_Guangxi_Beibu Gulf	7.07	1.8	71.4556	73.7092	12.063
OEP001667	OEX011862	OES084415	OER205615	338F	806R	Collection	E	18.23	109.62	China_Hainan_Sanya	6.77	1.92	74.725	75.491	15.1946
OEP001667	OEX011862	OES101458	OER205616	338F	806R	Collection	E	18.23	109.62	China_Hainan_Sanya	6.77	1.92	74.725	75.491	15.1946
OEP001667	OEX011862	OES101460	OER205617	338F	806R	Collection	E	18.23	109.62	China_Hainan_Sanya	6.77	1.92	74.725	75.491	15.1946
OEP001667	OEX011862	OES101459	OER205618	338F	806R	Collection	E	18.23	109.62	China_Hainan_Sanya	6.77	1.92	74.725	75.491	15.1946
SRP111433	SRX2992888	SRS2344818	SRR5814353	515F	806R	Database	NA	25.15	121.43	China_Taiwan	NA	NA	35.1196	72.4583	12.2549
SRP111433	SRX2992887	SRS2344817	SRR5814354	515F	806R	Database	NA	25.15	121.43	China_Taiwan	NA	NA	35.1196	72.4583	12.2549
SRP111433	SRX2992886	SRS2344816	SRR5814355	515F	806R	Database	NA	25.15	121.43	China_Taiwan	NA	NA	35.1196	72.4583	12.2549
SRP111433	SRX2992885	SRS2344815	SRR5814356	515F	806R	Database	NA	25.15	121.43	China_Taiwan	NA	NA	35.1196	72.4583	12.2549
SRP111433	SRX2992884	SRS2344814	SRR5814357	515F	806R	Database	NA	25.15	121.43	China_Taiwan	NA	NA	35.1196	72.4583	12.2549
SRP111433	SRX2992883	SRS2344813	SRR5814358	515F	806R	Database	NA	25.15	121.43	China_Taiwan	NA	NA	35.1196	72.4583	12.2549
SRP111433	SRX2992882	SRS2344812	SRR5814359	515F	806R	Database	NA	25.15	121.43	China_Taiwan	NA	NA	35.1196	72.4583	12.2549
SRP111433	SRX2992881	SRS2344811	SRR5814360	515F	806R	Database	NA	25.15	121.43	China_Taiwan	NA	NA	35.1196	72.4583	12.2549
SRP111433	SRX2992880	SRS2344810	SRR5814361	515F	806R	Database	NA	25.15	121.43	China_Taiwan	NA	NA	35.1196	72.4583	12.2549
SRP111433	SRX2992879	SRS2344809	SRR5814362	515F	806R	Database	NA	25.15	121.43	China_Taiwan	NA	NA	35.1196	72.4583	12.2549
SRP111433	SRX2992878	SRS2344808	SRR5814363	515F	806R	Database	NA	25.15	121.43	China_Taiwan	NA	NA	35.1196	72.4583	12.2549
SRP111433	SRX2992877	SRS2344807	SRR5814364	515F	806R	Database	NA	25.15	121.43	China_Taiwan	NA	NA	35.1196	72.4583	12.2549
SRP111433	SRX2992876	SRS2344806	SRR5814365	515F	806R	Database	NA	25.15	121.43	China_Taiwan	NA	NA	35.1196	72.4583	12.2549
SRP111433	SRX2992875	SRS2344805	SRR5814366	515F	806R	Database	NA	25.15	121.43	China_Taiwan	NA	NA	35.1196	72.4583	12.2549
SRP111433	SRX2992874	SRS2344804	SRR5814367	515F	806R	Database	NA	25.15	121.43	China_Taiwan	NA	NA	35.1196	72.4583	12.2549
SRP111433	SRX2992873	SRS2344803	SRR5814368	515F	806R	Database	NA	25.15	121.43	China_Taiwan	NA	NA	35.1196	72.4583	12.2549
SRP111433	SRX2992872	SRS2344802	SRR5814369	515F	806R	Database	NA	25.15	121.43	China_Taiwan	NA	NA	35.1196	72.4583	12.2549
SRP111433	SRX2992871	SRS2344801	SRR5814370	515F	806R	Database	NA	25.15	121.43	China_Taiwan	NA	NA	35.1196	72.4583	12.2549
SRP111433	SRX2992870	SRS2344800	SRR5814371	515F	806R	Database	NA	25.15	121.43	China_Taiwan	NA	NA	35.1196	72.4583	12.2549
SRP111433	SRX2992869	SRS2344799	SRR5814372	515F	806R	Database	NA	25.15	121.43	China_Taiwan	NA	NA	35.1196	72.4583	12.2549
SRP111433	SRX2992868	SRS2344798	SRR5814373	515F	806R	Database	NA	25.15	121.43	China_Taiwan	NA	NA	35.1196	72.4583	12.2549
SRP111433	SRX2992867	SRS2344797	SRR5814374	515F	806R	Database	NA	25.15	121.43	China_Taiwan	NA	NA	35.1196	72.4583	12.2549
SRP111433	SRX2992866	SRS2344796	SRR5814375	515F	806R	Database	NA	25.15	121.43	China_Taiwan	NA	NA	35.1196	72.4583	12.2549
SRP111433	SRX2992865	SRS2344795	SRR5814376	515F	806R	Database	NA	25.15	121.43	China_Taiwan	NA	NA	35.1196	72.4583	12.2549
SRP111433	SRX2992864	SRS2344794	SRR5814377	515F	806R	Database	NA	25.15	121.43	China_Taiwan	NA	NA	35.1196	72.4583	12.2549
SRP111433	SRX2992863	SRS2344793	SRR5814378	515F	806R	Database	NA	25.15	121.43	China_Taiwan	NA	NA	35.1196	72.4583	12.2549
SRP111433	SRX2992862	SRS2344792	SRR5814379	515F	806R	Database	NA	25.15	121.43	China_Taiwan	NA	NA	35.1196	72.4583	12.2549
SRP111433	SRX2992861	SRS2344791	SRR5814380	515F	806R	Database	NA	25.15	121.43	China_Taiwan	NA	NA	35.1196	72.4583	12.2549
SRP111433	SRX2992860	SRS2344789	SRR5814381	515F	806R	Database	NA	25.15	121.43	China_Taiwan	NA	NA	35.1196	72.4583	12.2549
SRP111433	SRX2992859	SRS2344790	SRR5814382	515F	806R	Database	NA	25.15	121.43	China_Taiwan	NA	NA	35.1196	72.4583	12.2549
SRP111433	SRX2992858	SRS2344787	SRR5814383	515F	806R	Database	NA	25.15	121.43	China_Taiwan	NA	NA	35.1196	72.4583	12.2549
SRP111433	SRX2992857	SRS2344788	SRR5814384	515F	806R	Database	NA	25.15	121.43	China_Taiwan	NA	NA	35.1196	72.4583	12.2549
SRP111433	SRX2992856	SRS2344786	SRR5814385	515F	806R	Database	NA	25.15	121.43	China_Taiwan	NA	NA	35.1196	72.4583	12.2549
SRP111433	SRX2992855	SRS2344785	SRR5814386	515F	806R	Database	NA	25.15	121.43	China_Taiwan	NA	NA	35.1196	72.4583	12.2549
SRP111433	SRX2992854	SRS2344784	SRR5814387	515F	806R	Database	NA	25.15	121.43	China_Taiwan	NA	NA	35.1196	72.4583	12.2549
SRP111433	SRX2992853	SRS2344783	SRR5814388	515F	806R	Database	NA	25.15	121.43	China_Taiwan	NA	NA	35.1196	72.4583	12.2549
SRP111433	SRX2992852	SRS2344782	SRR5814389	515F	806R	Database	NA	25.15	121.43	China_Taiwan	NA	NA	35.1196	72.4583	12.2549
SRP111433	SRX2992851	SRS2344781	SRR5814390	515F	806R	Database	NA	25.15	121.43	China_Taiwan	NA	NA	35.1196	72.4583	12.2549
SRP111433	SRX2992850	SRS2344780	SRR5814391	515F	806R	Database	NA	25.15	121.43	China_Taiwan	NA	NA	35.1196	72.4583	12.2549
SRP111433	SRX2992849	SRS2344779	SRR5814392	515F	806R	Database	NA	25.15	121.43	China_Taiwan	NA	NA	35.1196	72.4583	12.2549
SRP111433	SRX2992848	SRS2344778	SRR5814393	515F	806R	Database	NA	25.15	121.43	China_Taiwan	NA	NA	35.1196	72.4583	12.2549
SRP111433	SRX2992847	SRS2344776	SRR5814394	515F	806R	Database	NA	25.15	121.43	China_Taiwan	NA	NA	35.1196	72.4583	12.2549
SRP111433	SRX2992846	SRS2344777	SRR5814395	515F	806R	Database	NA	25.15	121.43	China_Taiwan	NA	NA	35.1196	72.4583	12.2549
SRP111433	SRX2992845	SRS2344775	SRR5814396	515F	806R	Database	NA	25.15	121.43	China_Taiwan	NA	NA	35.1196	72.4583	12.2549
SRP111433	SRX2992844	SRS2344774	SRR5814397	515F	806R	Database	NA	25.15	121.43	China_Taiwan	NA	NA	35.1196	72.4583	12.2549
SRP111433	SRX2992843	SRS2344773	SRR5814398	515F	806R	Database	NA	25.15	121.43	China_Taiwan	NA	NA	35.1196	72.4583	12.2549
SRP111433	SRX2992842	SRS2344772	SRR5814399	515F	806R	Database	NA	25.15	121.43	China_Taiwan	NA	NA	35.1196	72.4583	12.2549
SRP111433	SRX2992841	SRS2344771	SRR5814400	515F	806R	Database	NA	25.15	121.43	China_Taiwan	NA	NA	35.1196	72.4583	12.2549
SRP111433	SRX2992840	SRS2344770	SRR5814401	515F	806R	Database	NA	25.15	121.43	China_Taiwan	NA	NA	35.1196	72.4583	12.2549
SRP111433	SRX2992839	SRS2344769	SRR5814402	515F	806R	Database	NA	25.15	121.43	China_Taiwan	NA	NA	35.1196	72.4583	12.2549
SRP111433	SRX2992838	SRS2344768	SRR5814403	515F	806R	Database	NA	25.15	121.43	China_Taiwan	NA	NA	35.1196	72.4583	12.2549
SRP111433	SRX2992837	SRS2344767	SRR5814404	515F	806R	Database	NA	25.15	121.43	China_Taiwan	NA	NA	35.1196	72.4583	12.2549
SRP111433	SRX2992836	SRS2344766	SRR5814405	515F	806R	Database	NA	25.15	121.43	China_Taiwan	NA	NA	35.1196	72.4583	12.2549
SRP111433	SRX2992835	SRS2344765	SRR5814406	515F	806R	Database	NA	25.15	121.43	China_Taiwan	NA	NA	35.1196	72.4583	12.2549
SRP111433	SRX2992834	SRS2344764	SRR5814407	515F	806R	Database	NA	25.15	121.43	China_Taiwan	NA	NA	35.1196	72.4583	12.2549
SRP111433	SRX2992833	SRS2344763	SRR5814408	515F	806R	Database	NA	25.15	121.43	China_Taiwan	NA	NA	35.1196	72.4583	12.2549
SRP111433	SRX2992832	SRS2344762	SRR5814409	515F	806R	Database	NA	25.15	121.43	China_Taiwan	NA	NA	35.1196	72.4583	12.2549
SRP111433	SRX2992831	SRS2344761	SRR5814410	515F	806R	Database	NA	25.15	121.43	China_Taiwan	NA	NA	35.1196	72.4583	12.2549
SRP111433	SRX2992830	SRS2344760	SRR5814411	515F	806R	Database	NA	25.15	121.43	China_Taiwan	NA	NA	35.1196	72.4583	12.2549
SRP111433	SRX2992829	SRS2344759	SRR5814412	515F	806R	Database	NA	25.15	121.43	China_Taiwan	NA	NA	35.1196	72.4583	12.2549
SRP111433	SRX2996028	SRS2347280	SRR5817739	515F	806R	Database	NA	25.15	121.43	China_Taiwan	NA	NA	35.1196	72.4583	12.2549
SRP111433	SRX2996027	SRS2347279	SRR5817740	515F	806R	Database	NA	25.15	121.43	China_Taiwan	NA	NA	35.1196	72.4583	12.2549
OEP002621	OEX014400	OES112141	OER221032	515F	806R	Collection	A	22.53	114	China_Guangdong_Shenzhen	NA	2.8	56.7418	73.7119	10.3729
OEP002621	OEX014400	OES112142	OER221033	515F	806R	Collection	A	22.53	114	China_Guangdong_Shenzhen	NA	3.1	56.7418	73.7119	10.3729
OEP002621	OEX014400	OES112143	OER221034	515F	806R	Collection	A	22.53	114	China_Guangdong_Shenzhen	NA	2.8	56.7418	73.7119	10.3729
OEP002621	OEX014400	OES112144	OER221035	515F	806R	Collection	A	22.53	114	China_Guangdong_Shenzhen	NA	3.1	56.7418	73.7119	10.3729
OEP002621	OEX014400	OES112145	OER221036	515F	806R	Collection	A	22.53	114	China_Guangdong_Shenzhen	NA	2.8	56.7418	73.7119	10.3729
OEP002621	OEX014400	OES112146	OER221037	515F	806R	Collection	A	22.53	114	China_Guangdong_Shenzhen	NA	3.1	56.7418	73.7119	10.3729
OEP002621	OEX014400	OES112147	OER221038	515F	806R	Collection	A	22.53	114	China_Guangdong_Shenzhen	NA	2.7	56.7418	73.7119	10.3729
OEP002621	OEX014400	OES112148	OER221039	515F	806R	Collection	A	22.53	114	China_Guangdong_Shenzhen	NA	2.55	56.7418	73.7119	10.3729
OEP002621	OEX014400	OES112149	OER221040	515F	806R	Collection	A	22.53	114	China_Guangdong_Shenzhen	NA	2.7	56.7418	73.7119	10.3729
OEP002621	OEX014400	OES112150	OER221041	515F	806R	Collection	A	22.53	114	China_Guangdong_Shenzhen	NA	2.55	56.7418	73.7119	10.3729
OEP002621	OEX014400	OES112151	OER221042	515F	806R	Collection	A	22.53	114	China_Guangdong_Shenzhen	NA	2.7	56.7418	73.7119	10.3729
OEP002621	OEX014400	OES112152	OER221043	515F	806R	Collection	A	22.53	114	China_Guangdong_Shenzhen	NA	2.55	56.7418	73.7119	10.3729
OEP002621	OEX014400	OES111404	OER220311	515F	806R	Collection	A	28.35	121.17	China_Zhejiang_Ximendao	NA	2.75	35.6133	62.9109	8.21761
OEP002621	OEX014400	OES111663	OER221051	515F	806R	Collection	A	28.35	121.17	China_Zhejiang_Ximendao	NA	2.55	35.6133	62.9109	8.21761
OEP002621	OEX014400	OES111664	OER221052	515F	806R	Collection	A	28.35	121.17	China_Zhejiang_Ximendao	NA	2.6	35.6133	62.9109	8.21761
OEP002621	OEX014400	OES111665	OER221053	515F	806R	Collection	A	28.35	121.17	China_Zhejiang_Ximendao	NA	2.55	35.6133	62.9109	8.21761
OEP002621	OEX014400	OES111445	OER220352	515F	806R	Collection	A	28.35	121.17	China_Zhejiang_Ximendao	NA	2.75	35.6133	62.9109	8.21761
OEP002621	OEX014400	OES111446	OER221044	515F	806R	Collection	A	28.35	121.17	China_Zhejiang_Ximendao	NA	2.75	35.6133	62.9109	8.21761
OEP002621	OEX014400	OES111447	OER221045	515F	806R	Collection	A	28.35	121.17	China_Zhejiang_Ximendao	NA	2.75	35.6133	62.9109	8.21761
OEP002621	OEX014400	OES111448	OER221046	515F	806R	Collection	A	28.35	121.17	China_Zhejiang_Ximendao	NA	2.75	35.6133	62.9109	8.21761
OEP002621	OEX014400	OES111449	OER221047	515F	806R	Collection	A	28.35	121.17	China_Zhejiang_Ximendao	NA	2.75	35.6133	62.9109	8.21761
OEP002621	OEX014400	OES111450	OER221048	515F	806R	Collection	A	28.35	121.17	China_Zhejiang_Ximendao	NA	2.6	35.6133	62.9109	8.21761
OEP002621	OEX014400	OES111661	OER221049	515F	806R	Collection	A	28.35	121.17	China_Zhejiang_Ximendao	NA	2.55	35.6133	62.9109	8.21761
OEP002621	OEX014400	OES111662	OER221050	515F	806R	Collection	A	28.35	121.17	China_Zhejiang_Ximendao	NA	2.6	35.6133	62.9109	8.21761
OEP002621	OEX014400	OES111666	OER221054	515F	806R	Collection	A	23.92	117.42	China_Fujian_Yunxiao	NA	2.5	64.3408	71.8135	12.8292
OEP002621	OEX014400	OES111668	OER221055	515F	806R	Collection	A	23.92	117.42	China_Fujian_Yunxiao	NA	2.5	64.3408	71.8135	12.8292
OEP002621	OEX014400	OES111669	OER221056	515F	806R	Collection	A	23.92	117.42	China_Fujian_Yunxiao	NA	2.5	64.3408	71.8135	12.8292
OEP002621	OEX014400	OES111670	OER221057	515F	806R	Collection	A	23.92	117.42	China_Fujian_Yunxiao	NA	2.5	64.3408	71.8135	12.8292
OEP002621	OEX014400	OES111671	OER221058	515F	806R	Collection	A	23.92	117.42	China_Fujian_Yunxiao	NA	2.5	64.3408	71.8135	12.8292
OEP002621	OEX014400	OES111672	OER221059	515F	806R	Collection	A	23.92	117.42	China_Fujian_Yunxiao	NA	2.5	64.3408	71.8135	12.8292
OEP002621	OEX014400	OES111673	OER221060	515F	806R	Collection	A	23.92	117.42	China_Fujian_Yunxiao	NA	2.6	64.3408	71.8135	12.8292
OEP002621	OEX014400	OES111674	OER221061	515F	806R	Collection	A	23.92	117.42	China_Fujian_Yunxiao	NA	2.6	64.3408	71.8135	12.8292
OEP002621	OEX014400	OES111675	OER221062	515F	806R	Collection	A	23.92	117.42	China_Fujian_Yunxiao	NA	2.6	64.3408	71.8135	12.8292
OEP002621	OEX014400	OES111676	OER221063	515F	806R	Collection	A	23.92	117.42	China_Fujian_Yunxiao	NA	2.6	64.3408	71.8135	12.8292
OEP002621	OEX014400	OES111677	OER221064	515F	806R	Collection	A	23.92	117.42	China_Fujian_Yunxiao	NA	2.6	64.3408	71.8135	12.8292
OEP002621	OEX014400	OES111678	OER221065	515F	806R	Collection	A	23.92	117.42	China_Fujian_Yunxiao	NA	2.6	64.3408	71.8135	12.8292
OEP002621	OEX014400	OES111892	OER221066	515F	806R	Collection	A	23.92	117.42	China_Fujian_Yunxiao	NA	2.45	64.3408	71.8135	12.8292
OEP002621	OEX014400	OES111893	OER221067	515F	806R	Collection	A	23.92	117.42	China_Fujian_Yunxiao	NA	2.65	64.3408	71.8135	12.8292
OEP002621	OEX014400	OES111894	OER221068	515F	806R	Collection	A	23.92	117.42	China_Fujian_Yunxiao	NA	2.45	64.3408	71.8135	12.8292
OEP002621	OEX014400	OES111895	OER221069	515F	806R	Collection	A	23.92	117.42	China_Fujian_Yunxiao	NA	2.65	64.3408	71.8135	12.8292
OEP002621	OEX014400	OES111896	OER221013	515F	806R	Collection	A	23.92	117.42	China_Fujian_Yunxiao	NA	2.45	64.3408	71.8135	12.8292
OEP002621	OEX014400	OES111897	OER220984	515F	806R	Collection	A	23.92	117.42	China_Fujian_Yunxiao	NA	2.65	64.3408	71.8135	12.8292
South America
ProjectID	SRAID	Sample	Primer_F	Primer_R	Sample source	Latitude	Longitude	Location	pH	Salinity (%)	mean annual precipitation (MAP; inch)	mean annual temperature (MAT; F)	mean daily temperature range (MDR; F)
PRJNA283936	SRR2026993	SRR2026993	515F	806R	Database	-0.84113	-46.6401	South America_East Coast_Bragança	NA	NA	90.6884	83.2684	13.6554
PRJNA283936	SRR2027257	SRR2027257	515F	806R	Database	-0.84113	-46.6401	South America_East Coast_Bragança	NA	NA	90.6884	83.2684	13.6554
PRJNA283936	SRR2027260	SRR2027260	515F	806R	Database	-0.84113	-46.6401	South America_East Coast_Bragança	NA	NA	90.6884	83.2684	13.6554
PRJNA283936	SRR2027262	SRR2027262	515F	806R	Database	-0.84113	-46.6401	South America_East Coast_Bragança	NA	NA	90.6884	83.2684	13.6554
PRJNA283936	SRR2027265	SRR2027265	515F	806R	Database	-0.84113	-46.6401	South America_East Coast_Bragança	NA	NA	90.6884	83.2684	13.6554
PRJNA283936	SRR2027269	SRR2027269	515F	806R	Database	-0.84113	-46.6401	South America_East Coast_Bragança	NA	NA	90.6884	83.2684	13.6554
PRJNA283936	SRR2027274	SRR2027274	515F	806R	Database	-0.84113	-46.6401	South America_East Coast_Bragança	NA	NA	90.6884	83.2684	13.6554
PRJNA283936	SRR2027275	SRR2027275	515F	806R	Database	-0.84113	-46.6401	South America_East Coast_Bragança	NA	NA	90.6884	83.2684	13.6554
PRJNA283936	SRR2027313	SRR2027313	515F	806R	Database	-0.84113	-46.6401	South America_East Coast_Bragança	NA	NA	90.6884	83.2684	13.6554
PRJNA283936	SRR2027323	SRR2027323	515F	806R	Database	-0.84113	-46.6401	South America_East Coast_Bragança	NA	NA	90.6884	83.2684	13.6554
PRJNA283936	SRR2027345	SRR2027345	515F	806R	Database	-0.84113	-46.6401	South America_East Coast_Bragança	NA	NA	90.6884	83.2684	13.6554
PRJNA283936	SRR2027381	SRR2027381	515F	806R	Database	-0.84113	-46.6401	South America_East Coast_Bragança	NA	NA	90.6884	83.2684	13.6554
PRJNA283936	SRR2027383	SRR2027383	515F	806R	Database	-0.84113	-46.6401	South America_East Coast_Bragança	NA	NA	90.6884	83.2684	13.6554
PRJNA283936	SRR2032883	SRR2032883	515F	806R	Database	-0.84113	-46.6401	South America_East Coast_Bragança	NA	NA	90.6884	83.2684	13.6554
PRJNA283936	SRR2032884	SRR2032884	515F	806R	Database	-0.84113	-46.6401	South America_East Coast_Bragança	NA	NA	90.6884	83.2684	13.6554
PRJNA283936	SRR2032885	SRR2032885	515F	806R	Database	-0.84113	-46.6401	South America_East Coast_Bragança	NA	NA	90.6884	83.2684	13.6554
PRJNA283936	SRR2032886	SRR2032886	515F	806R	Database	-0.84113	-46.6401	South America_East Coast_Bragança	NA	NA	90.6884	83.2684	13.6554
PRJNA283936	SRR2032887	SRR2032887	515F	806R	Database	-0.84113	-46.6401	South America_East Coast_Bragança	NA	NA	90.6884	83.2684	13.6554
PRJNA283936	SRR2032894	SRR2032894	515F	806R	Database	-3.7789	-38.4396	South America_East Coast_Fortaleza Coco	NA	NA	34.6109	81.0603	11.2805
PRJNA283936	SRR2032895	SRR2032895	515F	806R	Database	-3.7789	-38.4396	South America_East Coast_Fortaleza Coco	NA	NA	34.6109	81.0603	11.2805
PRJNA283936	SRR2032896	SRR2032896	515F	806R	Database	-3.7789	-38.4396	South America_East Coast_Fortaleza Coco	NA	NA	34.6109	81.0603	11.2805
PRJNA283936	SRR2032897	SRR2032897	515F	806R	Database	-3.7789	-38.4396	South America_East Coast_Fortaleza Coco	NA	NA	34.6109	81.0603	11.2805
PRJNA283936	SRR2032899	SRR2032899	515F	806R	Database	-3.7789	-38.4396	South America_East Coast_Fortaleza Coco	NA	NA	34.6109	81.0603	11.2805
PRJNA283936	SRR2032900	SRR2032900	515F	806R	Database	-3.7789	-38.4396	South America_East Coast_Fortaleza Coco	NA	NA	34.6109	81.0603	11.2805
PRJNA283936	SRR2032901	SRR2032901	515F	806R	Database	-3.7789	-38.4396	South America_East Coast_Fortaleza Coco	NA	NA	34.6109	81.0603	11.2805
PRJNA283936	SRR2032902	SRR2032902	515F	806R	Database	-3.7789	-38.4396	South America_East Coast_Fortaleza Coco	NA	NA	34.6109	81.0603	11.2805
PRJNA283936	SRR2032903	SRR2032903	515F	806R	Database	-3.7789	-38.4396	South America_East Coast_Fortaleza Coco	NA	NA	34.6109	81.0603	11.2805
PRJNA283936	SRR2032904	SRR2032904	515F	806R	Database	-3.7789	-38.4396	South America_East Coast_Fortaleza Coco	NA	NA	34.6109	81.0603	11.2805
PRJNA283936	SRR2032905	SRR2032905	515F	806R	Database	-3.7789	-38.4396	South America_East Coast_Fortaleza Coco	NA	NA	34.6109	81.0603	11.2805
PRJNA283936	SRR2032906	SRR2032906	515F	806R	Database	-3.7789	-38.4396	South America_East Coast_Fortaleza Coco	NA	NA	34.6109	81.0603	11.2805
PRJNA283936	SRR2032908	SRR2032908	515F	806R	Database	-3.7789	-38.4396	South America_East Coast_Fortaleza Coco	NA	NA	34.6109	81.0603	11.2805
PRJNA283936	SRR2032909	SRR2032909	515F	806R	Database	-3.7789	-38.4396	South America_East Coast_Fortaleza Coco	NA	NA	34.6109	81.0603	11.2805
PRJNA283936	SRR2032911	SRR2032911	515F	806R	Database	-25.8747	-48.6275	South America_East Coast_Guaratuba	NA	NA	59.397	69.3631	15.9838
PRJNA283936	SRR2032912	SRR2032912	515F	806R	Database	-25.8747	-48.6275	South America_East Coast_Guaratuba	NA	NA	59.397	69.3631	15.9838
PRJNA283936	SRR2032913	SRR2032913	515F	806R	Database	-25.8747	-48.6275	South America_East Coast_Guaratuba	NA	NA	59.397	69.3631	15.9838
PRJNA283936	SRR2032915	SRR2032915	515F	806R	Database	-25.8747	-48.6275	South America_East Coast_Guaratuba	NA	NA	59.397	69.3631	15.9838
PRJNA283936	SRR2032916	SRR2032916	515F	806R	Database	-25.8747	-48.6275	South America_East Coast_Guaratuba	NA	NA	59.397	69.3631	15.9838
PRJNA283936	SRR2032919	SRR2032919	515F	806R	Database	-25.8747	-48.6275	South America_East Coast_Guaratuba	NA	NA	59.397	69.3631	15.9838
PRJNA283936	SRR2032922	SRR2032922	515F	806R	Database	-25.8747	-48.6275	South America_East Coast_Guaratuba	NA	NA	59.397	69.3631	15.9838
PRJNA283936	SRR2032924	SRR2032924	515F	806R	Database	-25.8747	-48.6275	South America_East Coast_Guaratuba	NA	NA	59.397	69.3631	15.9838
PRJNA283936	SRR2032925	SRR2032925	515F	806R	Database	-25.8747	-48.6275	South America_East Coast_Guaratuba	NA	NA	59.397	69.3631	15.9838
PRJNA283936	SRR2032926	SRR2032926	515F	806R	Database	-25.8747	-48.6275	South America_East Coast_Guaratuba	NA	NA	59.397	69.3631	15.9838
PRJNA283936	SRR2032927	SRR2032927	515F	806R	Database	-25.8747	-48.6275	South America_East Coast_Guaratuba	NA	NA	59.397	69.3631	15.9838
PRJNA283936	SRR2032928	SRR2032928	515F	806R	Database	-25.8747	-48.6275	South America_East Coast_Guaratuba	NA	NA	59.397	69.3631	15.9838
PRJNA283936	SRR2032929	SRR2032929	515F	806R	Database	-4.6919	-37.3531	South America_East Coast_IcapuÍ	NA	NA	32.34	81.4538	16.9414
PRJNA283936	SRR2032931	SRR2032931	515F	806R	Database	-4.6919	-37.3531	South America_East Coast_IcapuÍ	NA	NA	32.34	81.4538	16.9414
PRJNA283936	SRR2032932	SRR2032932	515F	806R	Database	-4.6919	-37.3531	South America_East Coast_IcapuÍ	NA	NA	32.34	81.4538	16.9414
PRJNA283936	SRR2032933	SRR2032933	515F	806R	Database	-4.6919	-37.3531	South America_East Coast_IcapuÍ	NA	NA	32.34	81.4538	16.9414
PRJNA283936	SRR2032934	SRR2032934	515F	806R	Database	-4.6919	-37.3531	South America_East Coast_IcapuÍ	NA	NA	32.34	81.4538	16.9414
PRJNA283936	SRR2032936	SRR2032936	515F	806R	Database	-4.6919	-37.3531	South America_East Coast_IcapuÍ	NA	NA	32.34	81.4538	16.9414
PRJNA283936	SRR2032937	SRR2032937	515F	806R	Database	-4.6919	-37.3531	South America_East Coast_IcapuÍ	NA	NA	32.34	81.4538	16.9414
PRJNA283936	SRR2032938	SRR2032938	515F	806R	Database	-4.6919	-37.3531	South America_East Coast_IcapuÍ	NA	NA	32.34	81.4538	16.9414
PRJNA283936	SRR2032939	SRR2032939	515F	806R	Database	-4.6919	-37.3531	South America_East Coast_IcapuÍ	NA	NA	32.34	81.4538	16.9414
PRJNA283936	SRR2032940	SRR2032940	515F	806R	Database	-4.6919	-37.3531	South America_East Coast_IcapuÍ	NA	NA	32.34	81.4538	16.9414
PRJNA283936	SRR2032941	SRR2032941	515F	806R	Database	-4.6919	-37.3531	South America_East Coast_IcapuÍ	NA	NA	32.34	81.4538	16.9414
PRJNA283936	SRR2032942	SRR2032942	515F	806R	Database	-4.6919	-37.3531	South America_East Coast_IcapuÍ	NA	NA	32.34	81.4538	16.9414
PRJNA283936	SRR2032943	SRR2032943	515F	806R	Database	-4.6919	-37.3531	South America_East Coast_IcapuÍ	NA	NA	32.34	81.4538	16.9414
PRJNA283936	SRR2032944	SRR2032944	515F	806R	Database	-4.6919	-37.3531	South America_East Coast_IcapuÍ	NA	NA	32.34	81.4538	16.9414
PRJNA283936	SRR2032945	SRR2032945	515F	806R	Database	-4.6919	-37.3531	South America_East Coast_IcapuÍ	NA	NA	32.34	81.4538	16.9414
PRJNA283936	SRR2032947	SRR2032947	515F	806R	Database	-4.4473	-37.7814	South America_East Coast_Jaguaribe	NA	NA	51.5282	83.3732	20.3209
PRJNA283936	SRR2032948	SRR2032948	515F	806R	Database	-4.4473	-37.7814	South America_East Coast_Jaguaribe	NA	NA	51.5282	83.3732	20.3209
PRJNA283936	SRR2032949	SRR2032949	515F	806R	Database	-4.4473	-37.7814	South America_East Coast_Jaguaribe	NA	NA	51.5282	83.3732	20.3209
PRJNA283936	SRR2032950	SRR2032950	515F	806R	Database	-4.4473	-37.7814	South America_East Coast_Jaguaribe	NA	NA	51.5282	83.3732	20.3209
PRJNA283936	SRR2032951	SRR2032951	515F	806R	Database	-4.4473	-37.7814	South America_East Coast_Jaguaribe	NA	NA	51.5282	83.3732	20.3209
PRJNA283936	SRR2032952	SRR2032952	515F	806R	Database	-4.4473	-37.7814	South America_East Coast_Jaguaribe	NA	NA	51.5282	83.3732	20.3209
PRJNA283936	SRR2032953	SRR2032953	515F	806R	Database	-4.4473	-37.7814	South America_East Coast_Jaguaribe	NA	NA	51.5282	83.3732	20.3209
PRJNA283936	SRR2032954	SRR2032954	515F	806R	Database	-4.4473	-37.7814	South America_East Coast_Jaguaribe	NA	NA	51.5282	83.3732	20.3209
PRJNA283936	SRR2032955	SRR2032955	515F	806R	Database	-4.4473	-37.7814	South America_East Coast_Jaguaribe	NA	NA	51.5282	83.3732	20.3209
PRJNA283936	SRR2032956	SRR2032956	515F	806R	Database	-4.4473	-37.7814	South America_East Coast_Jaguaribe	NA	NA	51.5282	83.3732	20.3209
PRJNA283936	SRR2032958	SRR2032958	515F	806R	Database	-4.4473	-37.7814	South America_East Coast_Jaguaribe	NA	NA	51.5282	83.3732	20.3209
PRJNA283936	SRR2032959	SRR2032959	515F	806R	Database	-4.4473	-37.7814	South America_East Coast_Jaguaribe	NA	NA	51.5282	83.3732	20.3209
PRJNA283936	SRR2032960	SRR2032960	515F	806R	Database	-4.4473	-37.7814	South America_East Coast_Jaguaribe	NA	NA	51.5282	83.3732	20.3209
PRJNA283936	SRR2032961	SRR2032961	515F	806R	Database	-4.4473	-37.7814	South America_East Coast_Jaguaribe	NA	NA	51.5282	83.3732	20.3209
PRJNA283936	SRR2032962	SRR2032962	515F	806R	Database	-4.4473	-37.7814	South America_East Coast_Jaguaribe	NA	NA	51.5282	83.3732	20.3209
PRJNA283936	SRR2032963	SRR2032963	515F	806R	Database	-25.5487	-48.4716	South America_East Coast_Paranaguá	NA	NA	20.0343	71.576	15.6478
PRJNA283936	SRR2032964	SRR2032964	515F	806R	Database	-25.5487	-48.4716	South America_East Coast_Paranaguá	NA	NA	20.0343	71.576	15.6478
PRJNA283936	SRR2032965	SRR2032965	515F	806R	Database	-25.5487	-48.4716	South America_East Coast_Paranaguá	NA	NA	20.0343	71.576	15.6478
PRJNA283936	SRR2032966	SRR2032966	515F	806R	Database	-25.5487	-48.4716	South America_East Coast_Paranaguá	NA	NA	20.0343	71.576	15.6478
PRJNA283936	SRR2032968	SRR2032968	515F	806R	Database	-25.5487	-48.4716	South America_East Coast_Paranaguá	NA	NA	20.0343	71.576	15.6478
PRJNA283936	SRR2032970	SRR2032970	515F	806R	Database	-25.5487	-48.4716	South America_East Coast_Paranaguá	NA	NA	20.0343	71.576	15.6478
PRJNA283936	SRR2032973	SRR2032973	515F	806R	Database	-25.5487	-48.4716	South America_East Coast_Paranaguá	NA	NA	20.0343	71.576	15.6478
PRJNA283936	SRR2032974	SRR2032974	515F	806R	Database	-25.5487	-48.4716	South America_East Coast_Paranaguá	NA	NA	20.0343	71.576	15.6478
PRJNA283936	SRR2032975	SRR2032975	515F	806R	Database	-25.5487	-48.4716	South America_East Coast_Paranaguá	NA	NA	20.0343	71.576	15.6478
PRJNA283936	SRR2032977	SRR2032977	515F	806R	Database	-25.5487	-48.4716	South America_East Coast_Paranaguá	NA	NA	20.0343	71.576	15.6478
PRJNA283936	SRR2032978	SRR2032978	515F	806R	Database	-25.5487	-48.4716	South America_East Coast_Paranaguá	NA	NA	20.0343	71.576	15.6478
PRJNA283936	SRR2032979	SRR2032979	515F	806R	Database	-25.5487	-48.4716	South America_East Coast_Paranaguá	NA	NA	20.0343	71.576	15.6478
PRJNA283936	SRR2032981	SRR2032981	515F	806R	Database	-0.63203	-47.3626	South America_East Coast_Salinopolis	NA	NA	90.6884	83.2684	13.6554
PRJNA283936	SRR2032982	SRR2032982	515F	806R	Database	-0.63203	-47.3626	South America_East Coast_Salinopolis	NA	NA	90.6884	83.2684	13.6554
PRJNA283936	SRR2032983	SRR2032983	515F	806R	Database	-0.63203	-47.3626	South America_East Coast_Salinopolis	NA	NA	90.6884	83.2684	13.6554
PRJNA283936	SRR2032984	SRR2032984	515F	806R	Database	-0.63203	-47.3626	South America_East Coast_Salinopolis	NA	NA	90.6884	83.2684	13.6554
PRJNA283936	SRR2032985	SRR2032985	515F	806R	Database	-0.63203	-47.3626	South America_East Coast_Salinopolis	NA	NA	90.6884	83.2684	13.6554
PRJNA283936	SRR2032986	SRR2032986	515F	806R	Database	-0.63203	-47.3626	South America_East Coast_Salinopolis	NA	NA	90.6884	83.2684	13.6554
PRJNA283936	SRR2032987	SRR2032987	515F	806R	Database	-0.63203	-47.3626	South America_East Coast_Salinopolis	NA	NA	90.6884	83.2684	13.6554
PRJNA283936	SRR2032988	SRR2032988	515F	806R	Database	-0.63203	-47.3626	South America_East Coast_Salinopolis	NA	NA	90.6884	83.2684	13.6554
PRJNA283936	SRR2032989	SRR2032989	515F	806R	Database	-0.63203	-47.3626	South America_East Coast_Salinopolis	NA	NA	90.6884	83.2684	13.6554
PRJNA283936	SRR2032990	SRR2032990	515F	806R	Database	-0.63203	-47.3626	South America_East Coast_Salinopolis	NA	NA	90.6884	83.2684	13.6554
PRJNA439352	SRR6872454	SRR6872454	515F	806R	Database	-2.1705	-79.914	South America_Northwest Coast_Guayaquil	NA	NA	60.0841	78.4556	15.2969
PRJNA439352	SRR6872455	SRR6872455	515F	806R	Database	-2.1705	-79.914	South America_Northwest Coast_Guayaquil	NA	NA	60.0841	78.4556	15.2969
PRJNA439352	SRR6872456	SRR6872456	515F	806R	Database	-2.1705	-79.914	South America_Northwest Coast_Guayaquil	NA	NA	60.0841	78.4556	15.2969
PRJNA439352	SRR6872457	SRR6872457	515F	806R	Database	-2.1705	-79.914	South America_Northwest Coast_Guayaquil	NA	NA	60.0841	78.4556	15.2969
PRJNA439352	SRR6872459	SRR6872459	515F	806R	Database	-2.1705	-79.914	South America_Northwest Coast_Guayaquil	NA	NA	60.0841	78.4556	15.2969

## Sheet: Sheet2
China_all OTUs		CCA1	CCA2	r2	p-value
	Latitude	0.75684	0.6536	0.0164	0.118
	Longitude	0.72118	0.69275	0.0967	0.001	***
	mean.annual.precipitation..MAP..inch.	-0.45847	-0.88871	0.2334	0.001	***
	mean.annual.temperature..MAT..F.	0.99995	0.01045	0.0098	0.248
	mean.daily.temperature.range..MDR..F.	-0.87725	-0.48003	0.039	0.008	**
China_abundant OTUs		CCA1	CCA2	r2	p-value
	Latitude	-0.9999	0.01445	0.0087	0.38
	Longitude	-0.89419	0.44769	0.0473	0.006	**
	mean.annual.precipitation..MAP..inch.	0.46113	-0.88733	0.1615	0.001	***
	mean.annual.temperature..MAT..F.	-0.86012	0.5101	0.0077	0.437
	mean.daily.temperature.range..MDR..F.	0.85239	-0.52291	0.0532	0.005	**
China_rare OTUs		CCA1	CCA2	r2	p-value
	Latitude	0.54474	-0.83861	0.0361	0.008	**
	Longitude	0.6432	-0.7657	0.148	0.001	***
	mean.annual.precipitation..MAP..inch.	-0.49043	0.87148	0.2682	0.001	***
	mean.annual.temperature..MAT..F.	0.92295	0.38491	0.0172	0.104
	mean.daily.temperature.range..MDR..F.	-0.89045	0.45509	0.0293	0.012	*
China_generalists		CCA1	CCA2	r2	p-value
	Latitude	0.6919	0.722	0.0686	0.001	***
	Longitude	0.76531	0.64367	0.1657	0.001	***
	mean.annual.precipitation..MAP..inch.	-0.6633	-0.74835	0.1932	0.001	***
	mean.annual.temperature..MAT..F.	0.29557	-0.95532	0.0284	0.012	*
	mean.daily.temperature.range..MDR..F.	-0.89168	-0.45266	0.0405	0.001	***
China_specialists		CCA1	CCA2	r2	p-value
	Latitude	0.43698	-0.89947	0.0281	0.842
	Longitude	0.71239	-0.70178	0.0495	0.703
	mean.annual.precipitation..MAP..inch.	0.4091	0.91249	0.5519	0.004	**
	mean.annual.temperature..MAT..F.	-0.37884	0.92546	0.1361	0.504
	mean.daily.temperature.range..MDR..F.	0.57297	0.81958	0.5308	0.011	*
South America_all OTUs		CCA1	CCA2	r2	p-value
	Latitude	-0.90776	-0.4195	0.2102	0.001	***
	Longitude	-0.94182	0.33612	0.0582	0.055	.
	mean.annual.precipitation..MAP..inch.	-0.3077	-0.95148	0.2187	0.001	***
	mean.annual.temperature..MAT..F.	-0.86445	-0.50272	0.1863	0.001	***
	mean.daily.temperature.range..MDR..F.	0.96066	-0.27774	0.0195	0.377
South America_abundant OTUs		CCA1	CCA2	r2	p-value
	Latitude	0.97495	-0.22241	0.1615	0.001	***
	Longitude	0.91171	0.41083	0.0168	0.42
	mean.annual.precipitation..MAP..inch.	0.68964	-0.72415	0.1773	0.002	**
	mean.annual.temperature..MAT..F.	0.93894	-0.34409	0.141	0.002	**
	mean.daily.temperature.range..MDR..F.	-0.84506	-0.53467	0.004	0.853
South America_rare OTUs		CCA1	CCA2	r2	p-value
	Latitude	0.77333	0.63401	0.2621	0.001	***
	Longitude	0.97598	-0.21784	0.1167	0.006	**
	mean.annual.precipitation..MAP..inch.	-0.03364	0.99943	0.2793	0.001	***
	mean.annual.temperature..MAT..F.	0.73788	0.67493	0.2404	0.001	***
	mean.daily.temperature.range..MDR..F.	-0.9993	-0.03752	0.0379	0.116
South America_generalists		CCA1	CCA2	r2	p-value
	Latitude	0.54005	-0.84163	0.239	0.001	***
	Longitude	0.99215	-0.12505	0.0939	0.006	**
	mean.annual.precipitation..MAP..inch.	-0.61454	-0.78888	0.0854	0.016	*
	mean.annual.temperature..MAT..F.	0.48311	-0.87556	0.2395	0.001	***
	mean.daily.temperature.range..MDR..F.	-0.93292	0.36007	0.0702	0.033	*
South America_specialists		CCA1	CCA2	r2	p-value
	Latitude	-0.99709	-0.07626	0.7149	0.003	**
	Longitude	-0.11021	0.99391	0.2798	0.218
	mean.annual.precipitation..MAP..inch.	-0.8389	-0.54429	0.8931	0.001	***
	mean.annual.temperature..MAT..F.	-0.98685	0.16164	0.6585	0.03	*
	mean.daily.temperature.range..MDR..F.	0.07746	0.997	0.9184	0.001	***

## Sheet: Sheet3
China
Habitat	Sample	Abundance
Host-associated	1774.357.Inte.Puer	0.9439
Host-associated	1774.8Vaginal22.10.09	0.9352
Host-associated	1774.116.Vagi.Puer	0.9212
Host-associated	1774.160.Vagi.Puer	0.7766
Host-associated	1064.H.CV327	0.5749
Host-associated	2229.S1.N3.4.HE1.Thomas.CMB.Seaweed.lane6.NoIndex.L006	0.5556
Mangrove	SRR5814403	0.5292
Mangrove	OER102309	0.4861
Host-associated	2229.S2.N32.EH4.Thomas.CMB.Seaweed.lane6.NoIndex.L006	0.435
Host-associated	1064.H.CV212	0.4149
Host-associated	1064.H.CV213	0.3909
Host-associated	1064.G.CV213	0.3849
Host-associated	1064.H.CV324	0.3717
Host-associated	1064.G.CV211	0.3525
Host-associated	2229.S1.N12.EH2.Thomas.CMB.Seaweed.lane5.NoIndex.L005	0.3332
Host-associated	1064.G.CV214	0.3192
Host-associated	1064.H.CV211	0.2999
Host-associated	2229.S1.T25.EH3.Thomas.CMB.Seaweed.lane6.NoIndex.L006	0.2922
Host-associated	1774.336.Vagi.Puer	0.2666
Host-associated	1747.v.rudicollis.44.oral	0.2612
Host-associated	2229.S1.N1.4.HE4.Thomas.CMB.Seaweed.lane6.NoIndex.L006	0.2557
Host-associated	2229.W1.N32.EH5.Thomas.CMB.Seaweed.lane5.NoIndex.L005	0.2541
Host-associated	2229.W2.N1.4.HE3.Thomas.CMB.Seaweed.lane6.NoIndex.L006	0.2515
Host-associated	2229.W2.N32.EH2.Thomas.CMB.Seaweed.lane5.NoIndex.L005	0.2468
Host-associated	2229.S2.N1.4.HE4.Thomas.CMB.Seaweed.lane6.NoIndex.L006	0.2355
Ocean water	1222.B2.5.6.06	0.2297
Host-associated	1064.W.CJV221	0.2252
Host-associated	2229.T.L.B.1.HE4.Thomas.CMB.Seaweed.lane6.NoIndex.L006	0.2242
Host-associated	2229.W1.T32.EH4.Thomas.CMB.Seaweed.lane5.NoIndex.L005	0.2193
Mangrove	1580.BBB.number1.filt.	0.2184
Host-associated	1748.5.15.12.FI.4.D	0.2135
Host-associated	2229.S2.T31.EH3.Thomas.CMB.Seaweed.lane6.NoIndex.L006	0.2114
South America
Habitat	Sample	Abundance
Host-associated	1665.RWB2011OCT22.WW.01	0.6424
Host-associated	1665.IFAW11.263Ba	0.5684
Host-associated	1665.RWB2011NOV08.01	0.5642
Host-associated	1665.IFAW12.105Dd	0.506
Mangrove	SRR6872457	0.4674
Freshwater	722.AQC4cm.5.s.6.1.sequence	0.4489
Freshwater	722.AQC1cm.5.s.6.1.sequence	0.4381
Freshwater	722.AQC4cm.6.s.7.1.sequence	0.435
Freshwater	722.AQC4cm.3.s.3.1.sequence	0.4263
Freshwater	722.AQC4cm.4.s.4.1.sequence	0.4234
Freshwater	722.AQC4cm.7.s.8.1.sequence	0.4204
Freshwater	722.AQC1cm.3.s.3.1.sequence	0.4133
Freshwater	722.AQC4cm.2.s.2.1.sequence	0.4106
Freshwater	722.AQC1cm.4.s.4.1.sequence	0.408
Freshwater	722.AQC1cm.6.s.7.1.sequence	0.4027
Freshwater	722.AQC1cm.7.s.8.1.sequence	0.4005
Freshwater	722.AQC1cm.2.s.2.1.sequence	0.3882
Freshwater	722.AQC4cm.1.s.1.1.sequence	0.3822
Freshwater	722.AQC1cm.1.s.1.1.sequence	0.377
Freshwater	722.AQC7cm.5.s.6.1.sequence	0.3658
Freshwater	722.AQC7cm.3.s.3.1.sequence	0.3658
Freshwater	722.AQC7cm.6.s.7.1.sequence	0.3628
Freshwater	722.AQC7cm.7.s.8.1.sequence	0.357
Freshwater	722.AQC7cm.4.s.4.1.sequence	0.3566
Freshwater	722.AQC7cm.2.s.2.1.sequence	0.3414
Freshwater	722.AQC7cm.1.s.1.1.sequence	0.3237
Saline surface	662.M20	0.2985
Host-associated	2229.W1.T32.EH4.Thomas.CMB.Seaweed.lane5.NoIndex.L005	0.2852
Marginal sea sediment	1883.2011.492.Crump.Artic.LTREB.main.lane4.NoIndex	0.2777
Soil	1883.2009.164.Crump.Artic.LTREB.main.lane3.NoIndex	0.276
Soil	1883.2009.165.Crump.Artic.LTREB.main.lane3.NoIndex	0.2643
Saline surface	662.M5b	0.2364
Host-associated	933.W.2.2.S.E.3	0.2355
Host-associated	2229.S1.T2.6.SP3.Thomas.CMB.Seaweed.lane6.NoIndex.L006	0.2204
Soil	1883.2009.155.Crump.Artic.LTREB.main.lane3.NoIndex	0.216
Soil	1883.2010.332A.Crump.Artic.LTREB.main.lane3.NoIndex	0.2154
Host-associated	2229.S1.T23.ES3.Thomas.CMB.Seaweed.lane6.NoIndex.L006	0.2154
Mangrove	SRR6872459	0.2125
Saline surface	662.M5a	0.2062
Host-associated	2229.S1.T25.EH1.Thomas.CMB.Seaweed.lane6.NoIndex.L006	0.2034
Host-associated	2229.S2.T23.EH5.Thomas.CMB.Seaweed.lane6.NoIndex.L006	0.2009

## Sheet: Sheet4
	d__Archaea.p__Aenigmarchaeota	d__Archaea.p__Altiarchaeota	d__Archaea.p__Asgardarchaeota	d__Archaea.p__Crenarchaeota	d__Archaea.p__Euryarchaeota	d__Archaea.p__Hadarchaeota	d__Archaea.p__Halobacterota	d__Archaea.p__Hydrothermarchaeota	d__Archaea.p__Micrarchaeota	d__Archaea.p__Nanoarchaeota	d__Archaea.p__Thermoplasmatota	d__Bacteria.p__10bav.F6	d__Bacteria.p__Abditibacteriota	d__Bacteria.p__Acetothermia	d__Bacteria.p__Acidobacteriota	d__Bacteria.p__Actinobacteriota	d__Bacteria.p__Aerophobota	d__Bacteria.p__AncK6	d__Bacteria.p__Apal.E12	d__Bacteria.p__Armatimonadota	d__Bacteria.p__BHI80.139	d__Bacteria.p__Bacteroidota	d__Bacteria.p__Bdellovibrionota	d__Bacteria.p__CK.2C2.2	d__Bacteria.p__Caldatribacteriota	d__Bacteria.p__Caldisericota	d__Bacteria.p__Calditrichota	d__Bacteria.p__Campylobacterota	d__Bacteria.p__Chloroflexi	d__Bacteria.p__Cloacimonadota	d__Bacteria.p__Cyanobacteria	d__Bacteria.p__DTB120	d__Bacteria.p__Dadabacteria	d__Bacteria.p__Deferribacterota	d__Bacteria.p__Deferrisomatota	d__Bacteria.p__Deinococcota	d__Bacteria.p__Dependentiae	d__Bacteria.p__Desulfobacterota	d__Bacteria.p__Elusimicrobiota	d__Bacteria.p__Entotheonellaeota	d__Bacteria.p__FCPU426	d__Bacteria.p__FW113	d__Bacteria.p__Fermentibacterota	d__Bacteria.p__Fibrobacterota	d__Bacteria.p__Firmicutes	d__Bacteria.p__Fusobacteriota	d__Bacteria.p__GAL15	d__Bacteria.p__GN01	d__Bacteria.p__Gemmatimonadota
DZ31	0	0	0.00810405	0.0209105	0.00010005	0	0.0010005	0	0.00010005	0.0008004	0.0228114	0	0	0.00030015	0.0455228	0.0252126	0	0	0	0.00030015	0	0.0842421	0.0016008	0	0	0	0.0135068	0.00890445	0.174387	0.00070035	0.00650325	0.0002001	0	0	0	0.0006003	0.00050025	0.247624	0	0	0.0002001	0.00010005	0	0	0.0064032	0.0066033	0	0.00010005	0.0164082
DZ32	0	0	0.0198079	0.0587235	0.00130052	0	0.00090036	0	0.00010004	0.00080032	0.07493	0	0	0.00040016	0.0511204	0.0166066	0	0.00010004	0	0.00030012	0	0.0520208	0.00070028	0	0.00010004	0	0.015006	0.00590236	0.184774	0.00020008	0.00260104	0	0.00070028	0	0	0.00030012	0.00030012	0.222189	0	0	0	0.00020008	0.00030012	0.00040016	0.00580232	0.00780312	0	0.0005002	0.0177071
DZ33	0	0	0.0089	0.0265	0.0006	0	0.002	0	0.0001	0.001	0.036	0.0001	0	0.0001	0.0396	0.0187	0	0.0001	0	0.0001	0	0.0925	0.0017	0	0	0	0.0111	0.0158	0.1223	0.0013	0.009	0.0001	0.0007	0	0	0.0004	0.0001	0.1947	0.0003	0	0	0.0001	0.0001	0	0.0092	0.01	0	0.0001	0.0197
DZ34	0	0	0.0188038	0.0438088	0.00070014	0	0.00070014	0.00020004	0.00020004	0.0010002	0.0523105	0	0	0.00070014	0.0418084	0.0162032	0	0.00020004	0	0.0005001	0	0.0883177	0.0010002	0.00010002	0	0	0.0123025	0.00760152	0.168434	0.0015003	0.0035007	0	0.0005001	0	0.00020004	0.00040008	0.00020004	0.217143	0.00020004	0	0	0.00020004	0.00010002	0.00010002	0.00730146	0.00530106	0	0.00080016	0.0179036
DZ35	0.00010001	0	0.00680068	0.0273027	0.00020002	0	0.00150015	0	0.00010001	0.0010001	0.0370037	0	0	0.00020002	0.0455046	0.019702	0	0	0	0.00010001	0	0.113511	0.00160016	0.00010001	0.00020002	0	0.0124012	0.00790079	0.126413	0.00060006	0.0133013	0	0.00070007	0	0	0.00080008	0.00020002	0.20112	0	0	0	0.00020002	0.00010001	0	0.00410041	0.00550055	0	0	0.0174017
DZ36	0	0	0.0283028	0.0667067	0.00160016	0.00010001	0.00060006	0	0.00030003	0.00070007	0.0773077	0	0	0.00040004	0.0456046	0.0355036	0	0.00010001	0	0.00090009	0	0.0517052	0.00250025	0.00030003	0.00080008	0	0.0153015	0.0144014	0.159016	0.00070007	0.00170017	0	0.00040004	0	0.00020002	0.00020002	0.00010001	0.189619	0.00010001	0	0.00010001	0.00020002	0.00050005	0.00010001	0.00470047	0.00440044	0	0.00080008	0.0143014
DZ37	0.0001	0	0.0167	0.133	0.0019	0.0001	0.0007	0	0.0002	0.0006	0.0664	0	0	0.0001	0.0393	0.0057	0.0001	0.0001	0	0.0006	0.0001	0.0441	0.0035	0.001	0.0001	0	0.0081	0.0403	0.0805	0	0.0142	0.0003	0.0008	0	0.0002	0.0001	0.0002	0.1339	0.0001	0	0	0.0001	0.0001	0.0002	0.0027	0.0011	0	0.0007	0.0138
DZ38	0.0002	0	0.0112	0.0646	0.002	0.0001	0.0005	0.0001	0.0006	0.0008	0.0721	0	0	0.0005	0.0449	0.0073	0.0001	0	0	0.0003	0	0.0497	0.0031	0.0001	0.0001	0	0.0091	0.0705	0.0829	0	0.0202	0	0.0012	0	0.0003	0.0001	0.0003	0.1342	0.0004	0	0	0	0	0.0003	0.0054	0.0031	0	0	0.0128
DZ39	0	0	0.0122	0.0477	0.0039	0	0.0097	0	0.0003	0.0014	0.059	0	0	0.0035	0.0275	0.0046	0	0.0001	0	0.0002	0	0.0896	0.001	0.0003	0.0056	0	0.0073	0.1358	0.1021	0.0002	0.006	0	0.0003	0	0	0	0.0006	0.1423	0.0002	0	0	0.0003	0.0032	0.0006	0.0153	0.011	0	0.0002	0.0117
DZ40	0.0001	0	0.0075	0.0315	0.002	0	0.0041	0	0.0003	0.0013	0.0414	0.0001	0	0.0034	0.0272	0.0036	0	0	0	0.0004	0	0.0848	0.0037	0.0004	0.003	0	0.0063	0.2036	0.0762	0.0005	0.0055	0	0.0009	0	0.0003	0.0003	0.0002	0.1321	0.0003	0	0	0.0002	0.0024	0.0006	0.0108	0.0029	0	0.0003	0.011
DZ41	0	0	0.0108	0.053	0.0019	0	0.0057	0	0.0009	0.0015	0.0592	0.0001	0	0.0014	0.0322	0.0045	0	0.0001	0	0.0014	0	0.0505	0.002	0.0001	0.0003	0	0.0079	0.1174	0.0772	0	0.0116	0	0.0006	0	0.0002	0.0001	0.0004	0.1366	0	0	0	0	0.0002	0.0007	0.01	0.0075	0	0.0002	0.0118
DZ42	0	0	0.00970097	0.0623062	0.00210021	0	0.00470047	0.00010001	0.00080008	0.00120012	0.050305	0	0	0.00140014	0.0370037	0.00380038	0	0	0	0.00040004	0	0.060206	0.00230023	0.00020002	0.0010001	0	0.00710071	0.122112	0.0737074	0	0.0163016	0.00020002	0.00070007	0	0.00010001	0	0.00030003	0.135014	0	0	0	0	0.00060006	0.00020002	0.00810081	0.00570057	0	0.00020002	0.0154015
DZG43	0.00010002	0	0.0164033	0.0216043	0.00140028	0.00010002	0.00140028	0	0.00080016	0.0015003	0.0444089	0.00010002	0	0.00080016	0.0403081	0.0214043	0.00010002	0	0	0.00060012	0	0.0773155	0.00140028	0.00010002	0.00270054	0	0.0228046	0.0176035	0.0960192	0	0.00480096	0	0.0005001	0	0.00090018	0.00090018	0.00040008	0.222945	0.00030006	0	0.00010002	0.00040008	0.00090018	0.00030006	0.0040008	0.0015003	0	0.00020004	0.025205
DZG44	0.0002	0	0.0525	0.0923	0.0025	0	0.007	0.0001	0.0001	0.0007	0.0885	0.0001	0	0.0019	0.0447	0.014	0	0	0	0.001	0	0.0304	0.0021	0.0013	0.0004	0	0.0152	0.0096	0.1624	0.0002	0.001	0	0.0014	0	0.0002	0.0004	0.0006	0.1609	0.0001	0	0	0.0002	0.0005	0.0001	0.006	0.0012	0	0.0007	0.0164
DZG45	0.00030003	0	0.0146015	0.0381038	0.00080008	0	0.0020002	0	0.00080008	0.00150015	0.0531053	0.00020002	0	0.00040004	0.0451045	0.0246025	0	0.00010001	0.00010001	0.00050005	0	0.0633063	0.00160016	0.00020002	0.00160016	0	0.019502	0.0212021	0.10161	0	0.00680068	0.00010001	0.00090009	0	0.00040004	0.00060006	0.00020002	0.193619	0	0	0.00010001	0.00010001	0.00130013	0.00020002	0.010001	0.00320032	0	0.00010001	0.0265027
DZG46	0.0001	0	0.066	0.0794	0.0019	0	0.0055	0	0.0002	0.0005	0.0473	0.0002	0	0.0029	0.0296	0.0094	0	0.0001	0	0.0008	0	0.0358	0.0019	0	0.0005	0	0.0066	0.0703	0.1561	0.0002	0.0015	0	0.0086	0	0	0.0004	0.0004	0.121	0.0001	0	0	0.0002	0.0008	0.0001	0.0087	0.0312	0	0.0001	0.0157
DZG47	0.0001	0	0.0278	0.0498	0.0013	0	0.0021	0	0.0004	0.0003	0.0721	0	0	0.0012	0.0489	0.0206	0	0	0	0.0009	0	0.0468	0.0014	0.0002	0.0028	0	0.0154	0.0152	0.1257	0	0.0048	0.0001	0.0013	0	0.0006	0.0014	0.0003	0.1978	0.0001	0	0	0.0004	0.0009	0	0.0039	0.0003	0	0.0003	0.0261
DZG48	0	0	0.126925	0.106521	0.00230046	0.00020004	0.00790158	0	0.00120024	0.00030006	0.0625125	0	0	0.00230046	0.0294059	0.0095019	0.00010002	0	0	0.00160032	0	0.0204041	0.00240048	0.00060012	0.00060012	0	0.00940188	0.00960192	0.240148	0.00070014	0.00090018	0	0.00410082	0	0	0.00030006	0.00030006	0.107121	0	0	0.00010002	0	0.00030006	0.00010002	0.00160032	0.0005001	0	0.00230046	0.0137027
DZG49	0	0	0.00580116	0.0425085	0.00020004	0	0.00080016	0	0.00010002	0.00060012	0.00570114	0	0	0.00010002	0.0407081	0.0120024	0	0	0	0.00020004	0	0.0710142	0.00210042	0	0	0	0.0144029	0.0108022	0.0847169	0	0.00740148	0.00120024	0.00090018	0	0.00040008	0.00010002	0.00010002	0.169534	0.00040008	0	0.00010002	0.00010002	0	0.00010002	0.00430086	0.00130026	0	0.00010002	0.024805
DZG50	0	0	0.00830415	0.0554277	0.0038019	0	0.0010005	0	0.0002001	0.00050025	0.0156078	0	0	0	0.0457229	0.0129065	0	0	0	0.00030015	0	0.0616308	0.0016008	0	0.0002001	0	0.0162081	0.0156078	0.0903452	0	0.0042021	0.0004002	0.0016008	0	0.00190095	0	0.0004002	0.192896	0.00010005	0	0	0.00010005	0	0	0.0038019	0.0030015	0	0.00010005	0.0252126
DZG51	0	0	0.00470141	0.0638191	0.00040012	0	0.00110033	0.00010003	0.00010003	0.00060018	0.00310093	0.00010003	0	0.00010003	0.0475143	0.0155047	0	0	0	0	0	0.0754226	0.00220066	0.00010003	0	0	0.00970291	0.0126038	0.0992298	0	0.016805	0	0.00240072	0	0.00080024	0.00010003	0.00010003	0.129039	0	0.00010003	0	0	0.00010003	0.00020006	0.00480144	0.00230069	0	0	0.0277083
DZG52	0	0	0.00571142	0.0536072	0.000501002	0	0.00170341	0	0.000200401	0.000200401	0.01002	0	0	0.000300601	0.0351703	0.00871743	0	0	0	0.000501002	0	0.0678357	0.00170341	0	0.000200401	0	0.0114228	0.0253507	0.0888778	0	0.00581162	0	0.0011022	0	0.000701403	0	0.0001002	0.199399	0.0001002	0	0	0.0001002	0	0.000200401	0.00480962	0.00801603	0	0.0001002	0.0208417
DZG53	0	0	0.00440396	0.0461415	0.00030027	0	0.000900811	0	0.00050045	0.00060054	0.00510459	0	0	0	0.0506456	0.0168151	0	0	0	0.00020018	0	0.0749675	0.00230207	0	0.00010009	0	0.00940847	0.0199179	0.0834751	0	0.0145131	0.00050045	0.00160144	0	0.0010009	0.00010009	0.00010009	0.153538	0.00010009	0	0	0.00010009	0	0.00020018	0.00380342	0.00240216	0	0	0.0250225
DZG54	0.00010009	0	0.00650586	0.0502452	0.00020018	0	0.00110099	0	0	0.00030027	0.00950856	0.00010009	0	0.00010009	0.0469422	0.016615	0	0	0	0.00020018	0	0.0767691	0.00140126	0	0.00020018	0	0.0134121	0.0269242	0.0852767	0	0.00270243	0.00140126	0.00130117	0	0.00140126	0.00030027	0.00020018	0.207987	0.00010009	0	0	0.00030027	0	0	0.00290261	0.00540486	0	0.00020018	0.02222
LZ55	0	0	0.00120846	0.0282981	0	0	0.000100705	0.00020141	0	0.000503525	0.000503525	0	0	0	0.0531722	0.0233635	0	0.000100705	0	0	0	0.0521652	0.00140987	0	0	0	0.00805639	0.00130916	0.117623	0	0.052568	0.00040282	0.00483384	0	0.000906344	0	0.00020141	0.111682	0.00020141	0.000503525	0	0	0	0	0.00553877	0.00110775	0	0	0.0432024
LZ56	0	0	0.00510357	0.0417292	0.00050035	0	0.00060042	0.00010007	0	0.00030021	0.0050035	0	0	0	0.0493345	0.0158111	0	0.00020014	0	0.00010007	0	0.0415291	0.0010007	0	0.00010007	0	0.00730511	0.0127089	0.0967677	0	0.017212	0.00020014	0.00480336	0	0.00210147	0.00050035	0.00020014	0.159211	0.00010007	0.00030021	0	0	0	0	0.00540378	0.00870609	0	0	0.0331232
LZ57	0	0	0.00220463	0.039984	0.00010021	0	0.00010021	0.00010021	0	0.0010021	0.00430905	0.00010021	0	0.00010021	0.0414871	0.0147309	0	0	0	0.000200421	0	0.0508067	0.00110231	0.00010021	0	0	0.00631326	0.00531115	0.0965027	0	0.0260547	0.000200421	0.00420884	0	0.00160337	0.000601263	0	0.134883	0.00010021	0	0	0	0	0	0.005712	0.00260547	0	0	0.0318669
LZ58	0	0	0.00300541	0.0402725	0	0	0.00110198	0	0	0.00110198	0.00641154	0.00010018	0	0	0.042777	0.0168303	0	0.00010018	0	0.00010018	0	0.0424765	0.00120216	0	0	0	0.00681226	0.018333	0.0851533	0	0.0195352	0.000601082	0.00480866	0	0.00120216	0.00010018	0.000200361	0.168103	0.000200361	0.000200361	0	0	0	0	0.00601082	0.0115207	0	0.000200361	0.0287518
LZ59	0	0	0.0015003	0.0395079	0.00010002	0	0.00130026	0	0	0.00030006	0.00040008	0	0	0	0.0533107	0.0293059	0	0	0	0	0	0.0441088	0.00090018	0	0	0	0.00530106	0.00190038	0.104121	0	0.0159032	0.00040008	0.00620124	0	0.00060012	0.00060012	0.00010002	0.0770154	0	0.00020004	0	0	0	0	0.00740148	0.00040008	0	0.00010002	0.0468094
LZ60	0	0	0.00170085	0.0582291	0.00010005	0	0.00150075	0.00010005	0	0	0.00090045	0	0	0	0.0567284	0.0196098	0	0	0	0	0	0.0334167	0.00110055	0	0	0	0.004002	0.00050025	0.137569	0	0.0116058	0.0006003	0.0076038	0	0.0004002	0.0006003	0.00030015	0.07994	0.0002001	0.00030015	0	0.0002001	0	0.00010005	0.0068034	0.00010005	0	0	0.0458229
LZ61	0	0	0.000701052	0.0456685	0.0002003	0	0.000500751	0	0	0.00010015	0.000400601	0	0	0	0.0878317	0.0283425	0	0	0	0	0	0.0796194	0.0014021	0	0	0	0.00230346	0.0010015	0.0669004	0	0.0117176	0	0.00781172	0	0.000600901	0.0010015	0	0.0640961	0.00010015	0.00010015	0	0	0	0.00010015	0.00981472	0.00010015	0	0	0.036655
LZ62	0	0	0.00160369	0.0536233	0.000200461	0.000100231	0.000200461	0	0.000200461	0.000200461	0.00160369	0	0	0	0.0661521	0.016538	0	0.000100231	0	0.000100231	0	0.0495139	0.00200461	0	0	0	0.00571314	0.00801844	0.0616418	0	0.017841	0	0.00501153	0	0.0023053	0.000501153	0	0.103638	0.000100231	0	0	0	0	0.000100231	0.00882029	0.000701614	0	0	0.0338779
LZ63	0	0	0.0009	0.033	0.0001	0	0.0003	0	0.0002	0.0002	0.0005	0	0	0	0.0551	0.0165	0	0.0001	0	0	0	0.0979	0.0016	0	0	0	0.0076	0.0078	0.079	0	0.0271	0	0.0032	0	0.0024	0.0004	0	0.1479	0.0002	0	0	0	0	0	0.0101	0.0008	0	0	0.025
LZ64	0	0	0.005001	0.045009	0	0	0.00030006	0	0	0.00020004	0.00410082	0.00010002	0	0	0.0491098	0.00740148	0	0.00020004	0	0	0	0.0587117	0.00060012	0	0	0	0.00840168	0.0203041	0.0703141	0.00010002	0.0133027	0	0.00240048	0	0.00190038	0.0005001	0.00030006	0.156731	0.00010002	0	0	0.00010002	0	0	0.0295059	0.00440088	0	0	0.0275055
LZ65	0.00010005	0	0.00230115	0.0621311	0.00010005	0	0.00050025	0.0002001	0.00010005	0.00050025	0.00710355	0.0002001	0	0.0002001	0.0515258	0.00710355	0	0.00030015	0	0	0	0.0576288	0.0018009	0.00010005	0.00010005	0	0.00690345	0.00970485	0.0498249	0.00010005	0.0152076	0	0.00190095	0	0.0022011	0.00090045	0.00010005	0.135468	0.0002001	0	0	0	0	0	0.00470235	0.006003	0	0	0.021911
LZ66	0	0	0.0040004	0.0492049	0.00010001	0	0.00040004	0	0.00020002	0.00160016	0.0113011	0.00010001	0	0	0.0429043	0.00710071	0	0.00010001	0.00010001	0.00010001	0	0.0479048	0.00140014	0	0.00020002	0	0.00710071	0.0159016	0.0740074	0	0.00720072	0	0.00220022	0	0.00240024	0.00020002	0.00020002	0.167617	0.00010001	0	0	0.00020002	0	0	0.0151015	0.0137014	0	0	0.0220022
OER102248	0	0	0.00020002	0.0151015	0	0	0.00010001	0	0	0	0.00010001	0	0	0	0.0706071	0.029903	0	0	0	0.00020002	0	0.111311	0.00150015	0	0	0	0.0010001	0.0050005	0.0368037	0	0.0272027	0.00010001	0.0140014	0	0.00020002	0.00250025	0	0.0467047	0	0	0	0	0	0	0.00120012	0.00010001	0	0	0.0370037
OER102249	0	0	0.0035	0.0098	0	0	0	0	0	0.0002	0.0023	0	0	0	0.0979	0.0329	0	0	0	0.0003	0	0.1232	0.0004	0	0.0001	0	0.0064	0.0116	0.0973	0	0.0015	0	0.0054	0	0.0003	0.0005	0.0005	0.1744	0.0001	0	0	0	0.0011	0	0.0024	0.0022	0	0.0001	0.0407
OER102250	0	0	0.0003	0.0025	0	0	0	0	0	0	0	0	0	0	0.036	0.0407	0	0	0	0.0003	0	0.3717	0.0017	0	0	0	0.0007	0.0016	0.0176	0	0.0021	0	0.005	0	0	0.0025	0.0003	0.0323	0	0	0	0	0	0	0.0008	0	0	0	0.0217
OER102251	0	0	0.00780078	0.0175018	0	0	0.00010001	0	0	0	0.00220022	0	0	0	0.0790079	0.0249025	0	0	0	0.00060006	0	0.0906091	0.00020002	0	0.00010001	0	0.00820082	0.0268027	0.113411	0	0.0030003	0	0.00570057	0	0.00060006	0.0010001	0.00050005	0.140114	0.00010001	0	0	0.00010001	0.00020002	0.00010001	0.00090009	0.00050005	0	0.00030003	0.0285029
OER102252	0	0	0.00030006	0.0020004	0	0	0	0	0	0	0	0	0	0	0.0814163	0.029806	0	0	0	0.00010002	0	0.15203	0.00070014	0	0	0	0.00230046	0.0219044	0.0453091	0	0.00030006	0.00010002	0.00810162	0	0.00040008	0.0010002	0.00040008	0.175535	0	0	0	0.00010002	0.00060012	0	0.00260052	0.0005001	0	0	0.035007
OER102253	0	0	0.00170034	0.0085017	0	0	0.00030006	0	0	0	0.00270054	0	0	0	0.064913	0.0221044	0	0	0	0.00020004	0	0.125225	0.00120024	0.00010002	0	0	0.00780156	0.0164033	0.0821164	0	0.00620124	0	0.0035007	0	0.00060012	0.00030006	0.00010002	0.180836	0	0	0	0	0.0005001	0.00010002	0.00230046	0.0010002	0	0.00020004	0.025005
OER102254	0	0	0.00090018	0.0120024	0	0	0	0	0	0	0.00010002	0	0	0	0.0344069	0.0315063	0	0	0	0	0	0.180736	0.00190038	0	0	0	0.00040008	0.00090018	0.0279056	0	0.00440088	0	0.00390078	0	0.00010002	0.00240048	0.00010002	0.0120024	0	0	0	0	0	0	0.0660132	0	0	0	0.024805
OER102255	0	0	0.0017	0.0081	0	0	0	0	0	0	0	0	0	0	0.0397	0.0464	0	0	0	0.0003	0	0.1405	0.0013	0	0.0001	0	0.0006	0.0084	0.0653	0	0.001	0.0001	0.0039	0	0.0001	0.0039	0.0001	0.0358	0	0	0	0	0	0	0.07	0.0001	0	0.0002	0.0328
OER102256	0	0	0.0028	0.0079	0	0	0.0004	0	0	0.0002	0.0007	0	0	0	0.0394	0.0278	0	0	0	0	0	0.1731	0.0016	0	0.0001	0	0.0009	0.0098	0.0457	0	0.0014	0	0.0019	0	0.0002	0.0014	0.0004	0.0305	0	0	0	0	0.0001	0	0.0476	0.0001	0	0	0.0158
OER102257	0	0	0.0023	0.0101	0	0	0	0	0	0.0001	0.0004	0	0	0	0.0683	0.0706	0	0	0	0.0003	0	0.1041	0.002	0	0.0001	0	0.0015	0.0178	0.0995	0	0.0021	0	0.0052	0	0	0.0043	0.0001	0.0238	0	0	0	0	0	0	0.1015	0.0002	0	0	0.0434
OER102258	0	0	0.0028	0.0133	0	0	0.0005	0	0	0.0001	0.0019	0	0	0	0.0649	0.0344	0	0	0	0.0001	0	0.1614	0.0013	0	0.0001	0	0.0015	0.0098	0.0838	0	0.0016	0.0001	0.0048	0	0.0002	0.0028	0.0003	0.053	0	0	0	0	0.0001	0	0.0983	0.0003	0	0	0.0319
OER102259	0	0	0.0011	0.0036	0	0	0	0	0	0	0.0002	0	0	0	0.0176	0.0363	0	0	0	0	0	0.1087	0.0045	0	0	0	0.0032	0.0073	0.0257	0	0	0	0.0028	0	0	0.0105	0.0012	0.0272	0.0001	0	0	0	0.0001	0	0.1031	0	0	0	0.0149
OER102260	0	0	0.00010002	0.0314063	0	0	0.00010002	0	0	0	0.00010002	0	0.00010002	0	0.0468094	0.0361072	0	0	0	0	0	0.229746	0.00210042	0	0	0	0.00190038	0.00620124	0.0287057	0	0.0189038	0.00010002	0.00370074	0	0.00020004	0.00090018	0.00010002	0.0428086	0	0	0	0.00010002	0	0	0.00180036	0.00040008	0	0	0.0212042
OER102261	0	0	0.0020008	0.0404162	0.00020008	0.00010004	0.00060024	0.00010004	0	0.00010004	0.00080032	0	0	0	0.0777311	0.0413165	0	0	0	0.00140056	0	0.0971389	0.00090036	0	0.00020008	0	0.00310124	0.0108043	0.0579232	0	0.0363145	0	0.00410164	0	0.00040016	0.0015006	0.00010004	0.0641257	0	0	0	0	0	0	0.00120048	0.00010004	0	0	0.0254102
OER102262	0	0	0.0004002	0.0678339	0.0002001	0.00010005	0.00050025	0	0	0.0002001	0.0004002	0	0	0	0.0618309	0.0357179	0	0	0	0.00050025	0	0.0457229	0.00250125	0	0	0	0.0036018	0.00790395	0.0493247	0	0.0109055	0	0.00510255	0	0.00050025	0.0016008	0	0.0810405	0	0	0	0	0.0002001	0	0.0018009	0.00010005	0	0	0.0346173
OER102263	0	0	0.0008	0.0186	0.0001	0	0.0003	0	0	0	0.0001	0.0001	0	0.0001	0.0478	0.0442	0	0	0	0.0002	0	0.2026	0.0012	0	0	0	0.0024	0.0071	0.0511	0	0.0682	0.0002	0.0025	0	0.0005	0	0.0001	0.0794	0	0	0	0	0	0	0.0018	0.0006	0	0	0.0188
OER102264	0	0	0.000200441	0.0756665	0.000200441	0	0.000300661	0	0	0.000200441	0.000200441	0	0	0	0.0960112	0.0329725	0	0	0	0	0	0.107336	0.00320706	0	0	0	0.00410904	0.00280617	0.0796753	0	0.00561235	0.00010022	0.0128282	0	0.00010022	0.00110243	0	0.0478052	0	0	0	0.00010022	0	0	0.000501102	0	0	0	0.0393867
OER102265	0	0	0.0008004	0.0317159	0	0	0.0010005	0	0	0.00010005	0.0002001	0	0	0	0.0550275	0.0326163	0	0	0	0.0002001	0	0.153077	0.00210105	0	0	0	0.0046023	0.0623312	0.0582291	0	0.0229115	0	0.00470235	0	0.00030015	0.00010005	0	0.10065	0.00010005	0	0	0	0.00010005	0	0.0012006	0.00290145	0.00010005	0	0.0194097
OER102266	0	0	0.00040008	0.0463093	0.00010002	0	0.00020004	0	0	0.00030006	0	0.00010002	0	0	0.0711142	0.0403081	0	0	0	0.00010002	0	0.0676135	0.00230046	0	0	0	0.00420084	0.010002	0.144329	0	0.00470094	0.00010002	0.00420084	0	0.00030006	0	0.00020004	0.0946189	0.00020004	0.00030006	0	0	0	0	0.00180036	0.0065013	0	0	0.0283057
OER102267	0	0	0	0.015021	0	0	0.000500701	0	0	0	0.000300421	0	0	0.00010014	0.030743	0.025736	0	0	0	0.00010014	0	0.230523	0.00510715	0	0	0	0.00160224	0.00700981	0.0342479	0	0.0186261	0.00020028	0.00350491	0	0.000600841	0.00010014	0.00010014	0.065692	0	0.00010014	0	0	0	0	0.00130182	0.000901262	0	0	0.022131
OER102268	0	0	0.0002	0.0087	0.0002	0	0.0014	0	0	0	0.0003	0	0	0	0.0308	0.0415	0	0	0	0.0001	0	0.1775	0.0016	0	0	0	0.0013	0.0529	0.0552	0	0.0026	0	0.001	0	0.0007	0.0001	0	0.1845	0	0	0	0.0001	0	0	0.0084	0.0052	0	0	0.0148
OER102269	0	0	0.00540162	0.023207	0.00030009	0	0.00220066	0	0	0.00070021	0.00560168	0	0	0.00020006	0.0452136	0.0113034	0	0	0	0	0	0.125538	0.00170051	0	0.00010003	0.00010003	0.00470141	0.0711213	0.103231	0	0.00740222	0	0.00080024	0	0.00020006	0.00030009	0.00020006	0.231369	0.00030009	0	0	0	0.00020006	0.00020006	0.00320096	0.0191057	0	0.00010003	0.0120036
OER102270	0	0	0.000800721	0.0248223	0.00020018	0	0.00680613	0	0	0.00010009	0.00040036	0	0	0	0.047743	0.0203183	0	0	0	0.00020018	0	0.1107	0.00340306	0	0	0	0.00350315	0.0250225	0.0542488	0	0.0081073	0.00020018	0.00220198	0	0.000700631	0.00030027	0.00020018	0.193975	0	0	0	0	0	0	0.00890802	0.00760685	0	0	0.0240216
OER102271	0	0	0.00120012	0.0314031	0	0	0.00090009	0	0	0	0.0010001	0	0	0	0.0533053	0.0265027	0	0	0	0.00030003	0	0.129913	0.00210021	0	0	0	0.0040004	0.0414041	0.0732073	0	0.00370037	0	0.00160016	0	0.00060006	0.00030003	0.00020002	0.130513	0	0	0	0.00010001	0.00010001	0.00010001	0.00290029	0.00360036	0	0	0.020402
OER102272	0	0	0.00060006	0.019802	0	0	0.0010001	0	0	0.00030003	0.00050005	0	0	0	0.0436044	0.0266027	0	0	0	0.00020002	0	0.140514	0.00130013	0	0.00010001	0	0.00270027	0.0527053	0.0652065	0	0.00280028	0	0.00070007	0	0.0010001	0.00010001	0	0.152015	0.00010001	0	0	0	0.00010001	0.00010001	0.00380038	0.0186019	0	0	0.0144014
OER102273	0	0	0.00080048	0.0326196	0.00020012	0	0.0005003	0	0	0.00010006	0.0005003	0.00010006	0	0	0.0653392	0.0224134	0	0	0	0.00060036	0	0.111267	0.00270162	0	0	0	0.0045027	0.0341205	0.0665399	0	0.00820492	0.00010006	0.00170102	0	0.00040024	0.00040024	0	0.112367	0	0	0	0	0	0.00010006	0.0020012	0.00090054	0	0	0.0247148
OER102274	0	0	0.00050015	0.0463139	0.00040012	0	0.00130039	0.00010003	0	0.00010003	0.00020006	0.00010003	0	0	0.0553166	0.0223067	0	0	0	0.00010003	0	0.0889267	0.00420126	0	0	0	0.0070021	0.0387116	0.155347	0	0.00350105	0	0.00120036	0	0.00070021	0.00010003	0.00010003	0.188857	0.00020006	0	0	0	0.00010003	0	0.00430129	0.00150045	0	0	0.0223067
OER102276	0	0	0.0002	0.0163	0	0	0.0004	0	0	0.0001	0.0001	0	0	0	0.0413	0.0292	0	0	0	0.0002	0	0.182	0.0019	0	0	0	0.0036	0.0144	0.0613	0	0.0111	0	0.001	0	0.0005	0.0001	0.0001	0.1416	0	0	0	0	0	0	0.002	0.0098	0	0	0.0224
OER102277	0	0	0.00140028	0.00430086	0.00010002	0	0.00220044	0	0.00010002	0.00030006	0.00290058	0	0	0.0005001	0.0207041	0.0103021	0	0	0	0	0	0.182837	0.00210042	0	0	0	0.00490098	0.132727	0.0540108	0.00110022	0.00090018	0	0.00020004	0	0.00060012	0	0.00020004	0.223445	0	0	0	0.00020004	0.00070014	0.00010002	0.0045009	0.00790158	0	0	0.00870174
OER102278	0	0	0.00090036	0.0559224	0	0	0.00040016	0	0	0.00070028	0.00020008	0	0	0.00010004	0.10054	0.0285114	0	0.00010004	0	0	0	0.0877351	0.00190076	0	0	0	0.00560224	0.00370148	0.122349	0	0.00470188	0	0.00690276	0	0.00060024	0.00260104	0.00010004	0.0772309	0.00010004	0	0	0	0	0.00020008	0.00520208	0.0203081	0	0	0.02511
OER102279	0	0	0.00110176	0.0982572	0.000300481	0	0.000200321	0	0	0.000801282	0.000701122	0.000200321	0	0	0.0694111	0.0218349	0	0	0	0.000200321	0	0.090645	0.000701122	0	0	0	0.00751202	0.0194311	0.106771	0.00010016	0.00811298	0.000400641	0.00530849	0	0.000400641	0.000300481	0.000901442	0.0901442	0.000200321	0	0	0	0	0.00010016	0.00180288	0.00610978	0	0	0.0297476
OER102280	0	0	0.00030006	0.0120024	0.00010002	0	0.00080016	0	0	0.00040008	0.00020004	0	0	0	0.0736147	0.0383077	0	0	0	0	0	0.162232	0.00190038	0	0.00020004	0	0.00460092	0.0367073	0.10052	0	0.00670134	0	0.00390078	0	0.00030006	0.00030006	0.00040008	0.125625	0	0	0	0.00010002	0.00010002	0	0.0060012	0.0085017	0	0	0.0233047
OER102281	0	0	0.0020004	0.0141028	0	0	0.00140028	0	0	0.00090018	0.00090018	0	0.00010002	0.00020004	0.0645129	0.0354071	0	0	0	0.00030006	0	0.126525	0.00130026	0	0	0	0.00480096	0.0271054	0.0982196	0	0.0139028	0	0.00190038	0	0.00030006	0.00030006	0.00020004	0.136727	0.00020004	0	0	0	0	0.00010002	0.00280056	0.0265053	0	0	0.0191038
OER102282	0	0	0.00140056	0.0228091	0.0005002	0	0.0020008	0	0.00010004	0.00080032	0.00030012	0	0	0	0.0763305	0.032413	0	0	0	0.00020008	0	0.10054	0.00190076	0	0.00010004	0	0.0040016	0.0215086	0.135454	0	0.0246098	0.00010004	0.00430172	0	0.00030012	0.0005002	0.00040016	0.0951381	0.00030012	0.00030012	0	0	0	0	0.00420168	0.00860344	0	0	0.0252101
OER102283	0.0002	0	0.0049	0.0153	0	0	0.0023	0	0.0002	0.0005	0.0178	0	0	0.0003	0.0395	0.0146	0.0001	0.0002	0	0.0002	0	0.1061	0.001	0.0001	0.0009	0	0.0045	0.1009	0.1325	0.0002	0.0029	0	0.001	0	0.0005	0.0002	0.0007	0.1304	0	0	0	0	0.0002	0	0.0245	0.0111	0	0.0004	0.0147
OER102284	0	0	0.00070042	0.0171103	0.00020012	0	0.00060036	0	0	0.00010006	0.00010006	0	0	0	0.0379228	0.0389234	0	0	0	0.00010006	0	0.163898	0.0020012	0	0	0.00010006	0.00090054	0.00980588	0.0388233	0	0.00140084	0	0.00620372	0	0.00010006	0.00270162	0	0.0461277	0	0	0	0.00010006	0	0	0.0343206	0.00240144	0	0.00010006	0.0193116
OER102285	0.00010005	0	0.0008004	0.0277139	0	0	0.0008004	0.00010005	0	0.00010005	0.00050025	0.00010005	0	0.00010005	0.0487244	0.0235118	0	0	0	0.0002001	0	0.107554	0.0018009	0	0	0	0.00650325	0.026013	0.0529265	0	0.00470235	0.00010005	0.0044022	0	0.00090045	0.0006003	0.00030015	0.116758	0	0	0	0	0	0	0.0024012	0.0038019	0	0.00010005	0.033917
OER102286	0	0	0.0006003	0.0186093	0	0	0.00070035	0	0	0.0002001	0.0008004	0.00010005	0	0	0.0543272	0.0358179	0	0	0	0.0006003	0	0.165583	0.0034017	0	0	0.00010005	0.0026013	0.0155078	0.105753	0	0.00530265	0	0.0036018	0	0.00130065	0.00150075	0	0.0782391	0	0	0	0	0	0.0002001	0.00190095	0.0024012	0	0	0.0185093
OER102287	0	0	0.00110231	0.0636336	0.000400842	0	0.000801684	0	0	0.000300631	0.00110231	0	0	0.000200421	0.0510071	0.0180379	0	0.000200421	0	0.00180379	0	0.118449	0.00541136	0	0	0	0.00360758	0.00390821	0.0706484	0.00010021	0.0212446	0	0.00390821	0	0.000801684	0.00160337	0	0.0509069	0.000300631	0	0	0	0	0	0.0029061	0.00120253	0	0	0.0253532
OER102288	0	0	0.00010012	0.0112135	0.00010012	0	0.000800961	0	0.00010012	0.00010012	0.00010012	0	0	0.00010012	0.038346	0.03334	0	0	0	0.000800961	0	0.175811	0.00420505	0	0	0	0.0030036	0.00660793	0.0367441	0	0.00350421	0.00020024	0.00450541	0	0.000600721	0.000700841	0.00010012	0.0905086	0.00020024	0.00010012	0	0	0	0	0.00400481	0.00340408	0	0	0.0273328
OER102289	0	0	0.00030012	0.00810324	0	0	0.00040016	0	0	0	0.0005002	0	0	0.00020008	0.0383153	0.020108	0	0	0	0.00020008	0	0.153461	0.00260104	0	0	0	0.00380152	0.0465186	0.0257103	0.00030012	0.00140056	0	0.0020008	0	0.00070028	0.00040016	0.00030012	0.169068	0	0	0	0.00010004	0	0	0.0171068	0.0181072	0	0	0.0266106
OER102290	0	0	0.00430129	0.03321	0	0	0.00120036	0	0.00010003	0.00050015	0.00530159	0	0	0	0.0712214	0.0310093	0.00010003	0	0	0.00030009	0	0.10133	0.00170051	0	0.00010003	0	0.00690207	0.0264079	0.0978293	0	0.00650195	0	0.00440132	0	0.00050015	0.00070021	0.00050015	0.103731	0	0	0	0.00020006	0.00020006	0	0.0460138	0.0183055	0	0.00050015	0.0311093
OER102291	0	0	0.00420715	0.0565962	0	0	0	0	0.000200341	0.000300511	0.00190324	0	0	0	0.0632075	0.0204347	0.00010017	0	0	0.000200341	0	0.143644	0.0010017	0	0	0	0.00410698	0.0105179	0.0570971	0	0.0158269	0	0.00400681	0	0.000300511	0.000400681	0	0.0749274	0	0	0	0	0	0	0.00220375	0.00210358	0	0	0.0225383
OER102292	0	0	0.0007	0.0123	0.0003	0	0.0008	0	0.0001	0.001	0.0012	0	0	0.0002	0.0539	0.0339	0	0	0	0.0003	0	0.1466	0.0018	0	0	0	0.0067	0.0346	0.0758	0	0.0085	0	0.0012	0	0.0006	0.0003	0.0005	0.1726	0.0001	0.0001	0	0	0	0.0001	0.006	0.0039	0	0	0.0275
OER102293	0	0	0.00040016	0.010104	0	0	0	0	0	0.00030012	0.00110044	0	0	0.0005002	0.0321128	0.0180072	0	0	0	0	0	0.159164	0.00160064	0	0	0	0.00690276	0.0391156	0.0453181	0.00040016	0.00190076	0.00010004	0.00080032	0	0.00060024	0.00020008	0	0.195878	0.00010004	0	0.00010004	0.00020008	0.00040016	0.00010004	0.00410164	0.0388155	0	0	0.0259104
OER102294	0	0	0.00070028	0.020108	0.00020008	0	0.0005002	0	0	0.00090036	0.00030012	0	0	0	0.0577231	0.0362145	0	0	0	0	0	0.154762	0.00240096	0	0	0	0.00910364	0.0194078	0.102541	0	0.00510204	0	0.00630252	0	0	0.00010004	0.0005002	0.115246	0.00030012	0.00010004	0	0	0	0	0.00570228	0.00470188	0	0.00020008	0.027511
OER102295	0	0	0.00240048	0.0315063	0.00020004	0	0.00240048	0.00010002	0	0.00160032	0.00690138	0	0	0.00040008	0.029806	0.0143029	0	0.00020004	0	0	0	0.10172	0.00390078	0	0.00010002	0	0.00680136	0.110922	0.080116	0.00030006	0.00460092	0.00010002	0.00070014	0	0.00080016	0.00020004	0.00030006	0.177636	0.00020004	0	0	0	0.00030006	0.00030006	0.00910182	0.0304061	0	0.00020004	0.0165033
OER102296	0	0	0.0003	0.0133	0	0	0.0005	0.0001	0	0	0.0009	0	0	0	0.0617	0.0263	0	0.0001	0	0.0003	0	0.1224	0.0014	0	0.0001	0	0.0022	0.0088	0.0487	0	0.0051	0	0.0026	0	0.0006	0.001	0.0002	0.1087	0	0	0	0	0	0	0.0011	0.0006	0	0	0.0302
OER102297	0	0	0.0011	0.0039	0.0002	0	0.0001	0.0002	0	0.0003	0.0041	0	0	0.0002	0.0762	0.0245	0	0	0	0.0001	0	0.0857	0.0008	0	0	0	0.0037	0.0089	0.0406	0	0.01	0	0.0016	0	0.0011	0.0008	0.0001	0.1656	0	0	0	0	0.0004	0	0.0013	0.0006	0	0	0.0281
OER102298	0	0	0.0002	0.001	0	0	0	0	0	0	0	0	0	0	0.039	0.0209	0	0	0	0	0	0.1916	0.0014	0	0	0	0.0009	0.0048	0.0116	0	0.0011	0	0.0026	0	0.0001	0.0003	0.0002	0.0796	0	0	0	0	0	0	0.0008	0	0	0	0.0233
OER102299	0	0	0.0004	0.0213	0	0	0	0	0	0.0002	0.0007	0	0	0	0.0599	0.0206	0	0	0	0.0002	0	0.0813	0.0011	0	0	0	0.0021	0.004	0.0318	0	0.0193	0	0.0013	0	0.0008	0.0007	0.0001	0.1013	0	0	0	0	0.0001	0.0001	0.0002	0.0009	0	0	0.0269
OER102300	0	0	0.00040004	0.00380038	0	0	0.00010001	0	0	0.00010001	0.00010001	0	0	0	0.0586059	0.0281028	0	0	0	0.00010001	0	0.142714	0.0010001	0	0	0	0.00190019	0.00630063	0.0336034	0	0.122612	0	0.00220022	0	0.00030003	0.00030003	0.00020002	0.0949095	0	0	0	0	0	0	0.00270027	0.00050005	0	0	0.0244024
OER102301	0	0	0.00130013	0.0240024	0	0	0.00010001	0.00040004	0	0	0.00150015	0	0	0	0.0710071	0.0205021	0	0	0	0.00030003	0	0.0827083	0.00090009	0.00010001	0	0	0.00280028	0.00680068	0.0513051	0	0.0184018	0	0.00130013	0	0.00080008	0.00090009	0.00010001	0.114111	0	0	0	0	0	0	0.00080008	0.00040004	0	0	0.0250025
OER102308	0	0	0.0004	0.0097	0	0	0.0003	0	0	0.0001	0.0002	0	0	0	0.0347	0.028	0	0	0	0.0004	0	0.16	0.001	0	0.0001	0	0.0015	0.0171	0.0195	0	0.002	0	0.0044	0	0.0004	0.0003	0.0001	0.0523	0	0	0	0	0	0	0.0546	0	0	0	0.0242
OER102309	0	0	0.00030003	0.0040004	0	0	0.00030003	0	0	0	0.00010001	0	0	0	0.0133013	0.0157016	0	0	0	0	0	0.0143014	0.00030003	0	0	0	0.00050005	0.0070007	0.0205021	0	0.00490049	0	0.00320032	0	0	0.00050005	0	0.0166017	0	0	0	0	0	0	0.0284028	0.00010001	0	0.00010001	0.00540054
OER102310	0	0	0.00140014	0.00620062	0	0	0.00010001	0	0	0	0.00010001	0	0	0	0.0324032	0.0279028	0.00010001	0	0	0.00050005	0	0.211121	0.00010001	0	0	0	0.0010001	0.0232023	0.0353035	0	0.00180018	0	0.0010001	0	0.00010001	0.00120012	0	0.0322032	0	0	0	0	0	0	0.0571057	0.00010001	0	0	0.00840084
OER102311	0	0	0.00140056	0.0269108	0.00020008	0	0.00140056	0	0	0.00020008	0.00140056	0	0	0	0.116747	0.0288115	0	0	0	0.0005002	0	0.040016	0.002501	0	0	0	0.00360144	0.00410164	0.103842	0	0.00090036	0.0005002	0.00390156	0	0.00180072	0.00070028	0.00010004	0.0941377	0.00010004	0	0	0	0	0	0.00160064	0.0005002	0	0.00010004	0.0467187
OER102312	0	0	0.00150015	0.00780078	0	0	0.00020002	0	0	0	0	0	0	0	0.0356036	0.0363036	0	0	0	0.00030003	0	0.171117	0.00090009	0	0.00010001	0	0.00140014	0.0180018	0.0272027	0	0.192519	0	0.00280028	0	0.00020002	0.00080008	0.00020002	0.0435044	0	0	0	0.00010001	0	0	0.00210021	0.00010001	0	0.00010001	0.0160016
OER102313	0	0	0.0031	0.0415	0	0	0.0004	0	0	0	0.0012	0	0	0	0.0849	0.0269	0	0.0001	0	0.0001	0	0.1102	0.0012	0.0001	0	0	0.0048	0.021	0.0605	0	0.0164	0	0.0039	0	0.0006	0.0004	0	0.1	0	0	0	0.0002	0	0	0.002	0.0005	0	0	0.0367
OER102314	0	0	0.005001	0.0171034	0.00010002	0	0.00040008	0	0	0.00010002	0.00070014	0	0	0	0.0958192	0.0334067	0	0.00010002	0	0.00070014	0	0.0447089	0.00130026	0	0	0	0.00570114	0.024905	0.115223	0	0.010202	0	0.00440088	0	0.00080016	0.00030006	0.00010002	0.217443	0.00010002	0	0.00010002	0	0	0	0.00210042	0.00030006	0.00010002	0.00020004	0.0286057
OER102315	0	0	0.00060012	0.0232046	0.00010002	0	0.00020004	0	0	0.00010002	0.0005001	0	0	0	0.0678136	0.055111	0	0	0	0.00040008	0	0.0959192	0.00190038	0	0.00010002	0	0.0030006	0.0190038	0.0455091	0	0.0213043	0.00010002	0.0045009	0	0.00040008	0.00120024	0.00030006	0.0864173	0	0	0	0	0	0	0.00210042	0.00070014	0	0	0.0486097
OER102316	0	0	0.0008	0.017	0.0002	0	0.0003	0	0	0	0.0001	0	0	0	0.0576	0.041	0	0	0	0.0003	0	0.2333	0.0016	0	0	0	0.0032	0.0064	0.0429	0	0.1183	0	0.0057	0	0.0003	0.0009	0.0001	0.05	0	0	0	0	0	0	0.001	0.0003	0.0001	0	0.0208
OER102317	0	0	0.00020024	0.0209251	0	0	0	0	0	0	0	0	0	0	0.0492591	0.0270324	0	0	0	0	0	0.246095	0.00170204	0	0	0	0.00160192	0.00360433	0.0218262	0	0.00720865	0	0.00340408	0	0.00020024	0.000800961	0.00020024	0.0557669	0	0	0	0	0	0	0.00210252	0.000400481	0.00010012	0	0.0436524
OER102318	0	0	0.0007	0.0287	0	0	0.0006	0	0	0	0.0007	0	0	0	0.0711	0.0422	0	0	0	0.0003	0	0.0898	0.0014	0	0	0	0.003	0.0194	0.041	0	0.0179	0	0.0037	0	0.0013	0.0016	0	0.0858	0.0001	0	0	0	0	0	0.0013	0	0	0	0.0402
OER102319	0	0	0.00450045	0.030003	0.00010001	0	0.00090009	0	0	0	0.00130013	0	0	0	0.069507	0.0440044	0	0	0	0.00040004	0	0.141514	0.0010001	0	0.00020002	0	0.00190019	0.0273027	0.0454045	0	0.0235024	0.00010001	0.00380038	0	0.00030003	0.00080008	0.00010001	0.0747075	0	0	0	0	0	0	0.00180018	0.00040004	0.00010001	0.00010001	0.0224022
OER102320	0	0	0.00070007	0.00890089	0	0	0.00070007	0.00010001	0	0	0.00080008	0	0	0	0.0713071	0.0320032	0	0.00010001	0	0.00020002	0	0.139814	0.00120012	0	0	0	0.00370037	0.0416042	0.0644064	0	0.0150015	0.00010001	0.00170017	0	0.00080008	0.00090009	0.00010001	0.124512	0.00020002	0	0	0	0	0	0.00370037	0.00380038	0.00010001	0.00010001	0.0253025
OER102321	0	0	0.0013	0.0175	0.0003	0	0.0003	0	0	0	0.0004	0	0	0	0.0743	0.0387	0	0.0001	0	0.0004	0	0.1726	0.0011	0	0.0001	0	0.0023	0.0167	0.0443	0	0.0162	0	0.0026	0	0.0005	0.0011	0	0.0812	0	0	0	0	0	0	0.0013	0.0007	0	0	0.0292
OER102322	0	0	0.00120024	0.0229046	0.00010002	0	0.00090018	0	0	0	0.00020004	0	0.00010002	0	0.0747149	0.0410082	0	0	0	0.00030006	0	0.124025	0.00170034	0	0	0	0.00240048	0.0169034	0.0425085	0	0.0060012	0	0.00480096	0	0.0005001	0.00130026	0	0.0787157	0.00010002	0	0	0	0	0	0.00360072	0.00990198	0	0	0.0285057
OER102338	0	0	0.00050221	0.0748292	0.000100442	0	0.000200884	0.00050221	0	0.000200884	0.0012053	0	0	0.00050221	0.0688027	0.0346525	0	0	0	0.000100442	0	0.0517276	0.00301326	0	0	0	0.00341503	0.00180796	0.0739253	0	0.0627762	0	0.0019084	0	0.000803536	0.00130575	0.000301326	0.0393732	0.000301326	0	0	0.000100442	0	0.000100442	0.00180796	0.000200884	0	0.000100442	0.0380675
OER102339	0	0	0.000603986	0.0944232	0	0	0.000402658	0.000301993	0	0.000201329	0.000704651	0	0	0	0.0532515	0.0228508	0	0	0	0.000402658	0	0.0518422	0.00352325	0	0	0	0.00362392	0.00271794	0.0522448	0	0.0908999	0.000201329	0.00211395	0.000100664	0.00110731	0.000503322	0.000301993	0.0455003	0.000704651	0	0	0.000100664	0	0	0.0014093	0.000503322	0	0.000100664	0.0442923
OER102340	0	0	0.000904704	0.0755931	0	0	0.000402091	0.000100523	0	0	0.000402091	0	0	0.000804182	0.0689586	0.0292521	0	0.000100523	0	0.000603136	0	0.0617209	0.00381986	0	0	0	0.00321673	0.00301568	0.0547849	0	0.0549859	0.000201045	0.0022115	0	0.000603136	0.00170889	0.000201045	0.0466425	0.000703659	0	0	0	0	0.000201045	0.00170889	0.000703659	0	0	0.0291516
OER102341	0	0	0.00160192	0.0991189	0	0	0.00010012	0.00020024	0	0.00010012	0.000800961	0	0	0	0.0357429	0.00861033	0	0	0	0.000400481	0	0.10793	0.00310372	0	0.00010012	0	0.00160192	0.00550661	0.0269323	0	0.129656	0	0.00640769	0	0.000400481	0.00130156	0	0.0407489	0.00010012	0	0	0.00010012	0	0	0.000500601	0.00010012	0	0	0.015018
OER102342	0	0	0.00020028	0.0138193	0	0	0	0.00010014	0	0.00020028	0.000300421	0	0	0	0.0191268	0.00811136	0	0	0	0	0	0.247046	0.00380533	0	0	0	0.00120168	0.00290407	0.0248348	0	0.0363509	0	0.00781094	0	0.000600841	0.000600841	0.00010014	0.0526737	0	0	0	0	0.00010014	0	0.000801122	0	0	0	0.0174244
OER102343	0	0	0.000400521	0.0532693	0	0	0.00020026	0	0.00010013	0.000300391	0.000400521	0	0	0	0.0209272	0.0083108	0	0	0	0.00020026	0	0.121658	0.00180234	0	0	0	0.00140182	0.00500651	0.023831	0	0.251126	0	0.00640833	0	0.000400521	0.00130169	0.00010013	0.0282367	0.00020026	0	0	0	0	0	0	0.000500651	0	0	0.0120156
OER102344	0	0	0.000401003	0.0238596	0.000902256	0	0.00481203	0	0.000200501	0.000601504	0.000701754	0	0	0	0.0315789	0.0175439	0	0	0	0.000401003	0	0.132632	0.00200501	0	0	0	0.00100251	0.0474185	0.0361905	0	0.00551378	0	0.00210526	0.000100251	0.00230576	0.000300752	0.000100251	0.203709	0.000100251	0	0	0.000200501	0.000100251	0	0.0150376	0.00521303	0	0	0.0169424
OER102345	0	0	0.000600601	0.0640641	0.0001001	0	0.0019019	0.0001001	0	0.000600601	0.000800801	0	0	0	0.0317317	0.03003	0	0	0	0.0001001	0	0.111912	0.003003	0	0	0	0.0026026	0.00530531	0.087988	0	0.0162162	0	0.0023023	0	0.002002	0.0003003	0.0001001	0.102603	0.0003003	0.0003003	0	0.0003003	0	0.0002002	0.0024024	0.0035035	0	0	0.0258258
OER102346	0	0	0.000703023	0.049312	0.000100432	0.000100432	0.000703023	0	0	0.000100432	0.000301296	0	0	0	0.0762278	0.0304309	0	0	0	0.000200864	0	0.05815	0.00401727	0	0	0	0.0022095	0.00160691	0.0569449	0	0.00622678	0	0.00763282	0	0.000803455	0.0025108	0.000401727	0.0485086	0	0	0	0	0	0	0.0025108	0.00110475	0	0	0.0379632
OER102347	0	0	0.0042042	0.12963	0.0001001	0	0.0013013	0.0002002	0	0.0001001	0.0017017	0	0	0.0001001	0.0431431	0.0119119	0	0.0001001	0	0	0	0.13003	0.0021021	0	0.0001001	0	0.0021021	0.0029029	0.0716717	0	0.0846847	0	0.00950951	0	0.000500501	0.000800801	0	0.0349349	0.0001001	0	0	0	0	0	0.000500501	0.0001001	0	0	0.0172172
OER102348	0	0	0.000202184	0.0645977	0	0	0.000303275	0	0	0.000202184	0.000303275	0	0	0	0.0625758	0.0210271	0	0	0	0.000606551	0	0.0785483	0.00444804	0	0	0	0.00313385	0.0158714	0.0250708	0	0.00788516	0	0.00454913	0	0.000606551	0.00181965	0.000101092	0.0846138	0	0	0	0	0	0.000101092	0.00333603	0.00171856	0	0	0.0415487
OER102349	0	0	0.0002002	0.0745746	0	0	0.0043043	0	0	0.0001001	0.000500501	0	0	0	0.0334334	0.0275275	0	0	0	0	0	0.0617618	0.0029029	0	0	0	0.0014014	0.0045045	0.0788789	0	0.0105105	0	0.0025025	0	0.000800801	0.000800801	0.0002002	0.109109	0	0.0001001	0	0	0	0	0.0004004	0.0021021	0	0	0.0426426
OER102350	0	0	0.0001001	0.00970971	0	0	0.0011011	0	0	0.0001001	0.0001001	0	0	0	0.0304304	0.0361361	0	0	0	0	0	0.149349	0.0014014	0	0	0	0.001001	0.0202202	0.0597598	0	0.002002	0	0.0028028	0	0.0018018	0.0002002	0.0001001	0.105105	0.0001001	0.0001001	0	0.0002002	0	0	0.0019019	0.0023023	0	0	0.0625626
OER102351	0	0	0.00110298	0.24456	0.000100271	0	0.000501354	0.000100271	0.000100271	0.000401083	0.0017046	0	0	0.000200541	0.0471272	0.0119322	0	0	0	0.000300812	0	0.0826231	0.0017046	0	0	0	0.00210569	0.00210569	0.0291788	0	0.0145393	0	0.0041111	0	0.000300812	0.00120325	0.000200541	0.0377018	0.000501354	0	0	0	0	0	0.000300812	0.000100271	0	0	0.0291788
OER102352	0	0	0.000401043	0.0218568	0	0	0.000601564	0	0	0	0.000100261	0	0	0	0.0548426	0.0273712	0	0	0	0.000200521	0	0.0690796	0.00401043	0	0	0	0.00210547	0.00110287	0.0470223	0	0.00782033	0	0.00751955	0	0.000401043	0.00180469	0.000100261	0.0445157	0	0	0	0	0	0	0.00100261	0	0	0	0.0704833
OER102353	0	0	0.00140295	0.155827	0	0	0.000300631	0.000501052	0	0.000300631	0.000801684	0	0	0.000200421	0.0453953	0.0155326	0	0.00010021	0	0.00010021	0	0.0527107	0.00200421	0	0	0	0.00320673	0.0117246	0.0454955	0	0.0739553	0	0.00350737	0	0.000400842	0.0010021	0.00010021	0.0531115	0.0010021	0	0	0	0	0	0.000701473	0.000601263	0	0.00010021	0.0334703
OER102354	0	0	0.00010011	0.00900991	0	0	0.00190209	0.00010011	0	0	0.00020022	0	0.00010011	0	0.0450496	0.0342377	0	0	0	0.00010011	0	0.103814	0.00240264	0	0	0	0.00120132	0.00180198	0.0293323	0	0.00390429	0.00010011	0.00510562	0	0.00010011	0.00040044	0.00010011	0.041846	0	0	0	0	0	0	0.00140154	0.00260286	0	0	0.0574632
OER102355	0	0	0.00140478	0.191351	0	0	0.000602047	0.000602047	0	0.000401365	0.00160546	0	0	0.000100341	0.042344	0.0127433	0	0.000100341	0	0.000100341	0	0.0582982	0.00150512	0	0	0	0.00190648	0.00411399	0.0492675	0	0.0236805	0	0.00481638	0	0.000702388	0.000802729	0	0.0491672	0.000100341	0	0	0	0	0	0.00130444	0.00120409	0	0	0.0317078
OER102356	0	0	0.00050045	0.0398359	0	0	0.0040036	0	0	0	0.00030027	0	0	0	0.0512461	0.0613552	0	0	0	0.00010009	0	0.0721649	0.00360324	0	0	0	0.00340306	0.00750676	0.0749675	0	0.0151136	0	0.0071064	0	0.00010009	0.00140126	0.00020018	0.0569513	0	0.00020018	0	0.00010009	0	0	0.00150135	0.00310279	0	0	0.0539486
OER102357	0	0	0.000500851	0.033557	0	0	0.0246419	0	0	0.00010017	0.000300511	0	0	0	0.0390664	0.0280477	0	0	0	0.00010017	0	0.113192	0.00320545	0	0	0	0.00140238	0.00300511	0.103276	0	0.0651107	0.00010017	0.00480817	0	0.000200341	0.000801362	0.000300511	0.045878	0.00010017	0.000200341	0	0.00010017	0	0	0.0010017	0.00010017	0	0	0.0385656
OER102358	0	0	0.0026026	0.0269269	0.0001001	0	0.0014014	0.0001001	0	0	0.0013013	0	0	0	0.0844845	0.0327327	0	0.0001001	0	0.0004004	0	0.0497497	0.0023023	0	0	0	0.0018018	0.0035035	0.113113	0	0.0036036	0	0.00860861	0	0.000700701	0.0036036	0.0002002	0.0423423	0	0	0	0	0	0	0.0017017	0.0001001	0	0	0.0394394
OER102359	0	0	0.000501907	0.108312	0	0	0.000200763	0.000401526	0	0.000100381	0.000301144	0	0	0	0.0281068	0.0125477	0	0	0	0	0	0.0829151	0.00451717	0	0	0	0.00230877	0.0182694	0.021582	0	0.0129492	0.000100381	0.00341297	0	0.000602289	0.000301144	0.000200763	0.0509938	0	0	0	0	0	0	0.000401526	0.000501907	0	0	0.0319213
OER102360	0	0	0.00060048	0.0270216	0.00010008	0	0.011209	0.00020016	0.00010008	0.00040032	0.00060048	0	0	0	0.0509408	0.0476381	0	0	0	0.00010008	0	0.0855685	0.0020016	0	0	0	0.00260208	0.00720576	0.0768615	0	0.0121097	0	0.00330264	0	0.0010008	0.00110088	0.00010008	0.033727	0	0	0	0	0	0	0.00260208	0.00020016	0	0	0.0708567
OER102361	0	0	0.000600962	0.0855369	0.00010016	0	0.00220353	0.000300481	0	0.000500801	0.00160256	0	0	0	0.028746	0.0135216	0	0	0	0.000200321	0	0.122997	0.00460737	0	0	0	0.00130208	0.00250401	0.0743189	0	0.083133	0	0.00500801	0	0.000400641	0.0010016	0.000200321	0.0456731	0	0	0	0	0	0	0.00160256	0.00250401	0	0	0.0229367
OER102362	0	0	0.00030172	0.0646686	0	0	0.00110631	0	0	0.00030172	0.00030172	0	0	0.000100573	0.0395253	0.0270542	0	0	0	0.000100573	0	0.100171	0.0026149	0	0.000100573	0	0.00120688	0.0476717	0.046666	0	0.00985618	0	0.00482752	0	0.0015086	0.00110631	0.000100573	0.123705	0	0	0	0.000201147	0	0	0.0116665	0.00372121	0	0	0.029468
OER102363	0.00010013	0	0.00260338	0.13878	0	0.00010013	0.00350456	0.000300391	0	0.000300391	0.00240312	0	0	0.00010013	0.0428557	0.018424	0	0	0	0.00010013	0	0.16141	0.0020026	0	0	0	0.00230299	0.00150195	0.0454591	0	0.0130169	0.00010013	0.00560729	0	0.000300391	0.00220286	0	0.0262341	0.000400521	0	0	0	0	0	0.000801041	0.000300391	0	0.00010013	0.0332432
OER102364	0.000100888	0	0.00121065	0.0883777	0.000100888	0	0.0025222	0.000100888	0	0	0.000403551	0	0	0.000100888	0.0649718	0.0207829	0	0	0	0.000605327	0	0.062046	0.00453995	0	0	0	0.00171509	0.00151332	0.0461057	0	0.013519	0	0.0049435	0	0.000504439	0.00201776	0.000201776	0.0384383	0.000403551	0	0	0	0	0	0.00090799	0.000504439	0	0	0.0468119
OER102365	0	0	0.000802568	0.102729	0	0	0.000501605	0.000300963	0	0.000300963	0.000601926	0	0	0	0.0444422	0.00993178	0	0	0	0.000401284	0	0.0640048	0.0024077	0	0	0	0.00260835	0.00451445	0.0507624	0	0.0205658	0	0.00200642	0	0.0019061	0.000501605	0.000200642	0.0875803	0	0	0	0.000100321	0	0.000200642	0.000802568	0.00170546	0	0	0.0308989
OER102366	0	0	0.00110597	0.0787251	0.000100543	0	0.000301629	0	0	0.000603258	0.00100543	0	0	0.000100543	0.078524	0.021114	0	0.000100543	0	0.000603258	0	0.0808365	0.00271466	0	0	0	0.003519	0.00864669	0.0400161	0	0.0141766	0	0.00613312	0	0.000603258	0.0028152	0.000402172	0.0601247	0.000201086	0	0	0.000100543	0	0.000201086	0.00271466	0.00120652	0	0.000201086	0.0259401
OER102367	0	0	0.00120421	0.232313	0	0	0.000401405	0.000401405	0	0.000702459	0.00220773	0	0	0	0.0473658	0.0101355	0	0.000200702	0	0.000100351	0	0.0513798	0.00190667	0	0	0	0.00291019	0.00190667	0.0528851	0	0.0315103	0	0.003713	0	0.000401405	0.00150527	0.000100351	0.0383342	0.000301054	0	0	0	0	0	0.000501756	0.000501756	0	0	0.0330156
OER102368	0	0	0.00150316	0.101213	0.00010021	0	0	0.000501052	0	0.000701473	0.00310652	0.00010021	0	0	0.0642349	0.0164345	0	0.00010021	0	0.000601263	0	0.048101	0.00320673	0	0	0	0.00470989	0.00440926	0.0611284	0	0.0161339	0.00010021	0.00220463	0	0.00110231	0.000601263	0.000200421	0.0787654	0.000501052	0	0	0	0.00010021	0	0.000701473	0.00340716	0	0	0.0336707
OER102370	0.00010013	0	0.00340443	0.132672	0.000400521	0	0.000400521	0.000700911	0.00010013	0.0010013	0.00340443	0	0	0.00010013	0.0756984	0.0164213	0	0.00010013	0	0.000500651	0	0.0511665	0.00190247	0	0	0	0.00340443	0.00300391	0.0811054	0	0.0264344	0	0.00370482	0	0.00150195	0.00260338	0.000400521	0.0621808	0	0	0	0	0	0	0.0010013	0.00130169	0.00010013	0	0.0293381
OER102371	0	0	0.00040024	0.0456274	0	0	0.00010006	0.00020012	0	0	0.0005003	0	0	0	0.0397238	0.0207124	0	0.00010006	0	0	0	0.0811487	0.00070042	0	0	0	0.00180108	0.00170102	0.0507304	0	0.00820492	0	0.00160096	0	0.00020012	0.00030018	0.00020012	0.0429258	0.00010006	0.00010006	0	0	0	0	0.00120072	0.0010006	0.00010006	0	0.0322193
OER102372	0.0001001	0	0.0017017	0.0897898	0.0001001	0	0.0002002	0.0004004	0	0	0.0022022	0.0002002	0	0.0001001	0.0774775	0.0204204	0	0	0	0.0003003	0	0.0474474	0.0023023	0	0	0	0.0029029	0.003003	0.0661662	0	0.0575576	0.0002002	0.0036036	0	0.0011011	0.0013013	0	0.051952	0.0004004	0	0	0	0	0	0.0011011	0.0011011	0	0	0.0283283
OER102373	0	0	0.0010007	0.0718503	0.00010007	0	0.00040028	0	0	0.00050035	0.00030021	0	0	0	0.0484339	0.012909	0	0.00010007	0	0	0	0.072851	0.00180126	0	0	0	0.0040028	0.00370259	0.0668468	0	0.025718	0	0.00410287	0	0.00070049	0.00050035	0	0.0722506	0	0	0	0	0	0	0.00190133	0.00140098	0.00010007	0	0.0364255
OER102374	0	0	0.000801202	0.0839259	0	0	0.000400601	0.0002003	0.00010015	0.000400601	0.000701052	0	0	0	0.0509765	0.0260391	0	0	0	0.00010015	0	0.0498748	0.00190285	0	0	0	0.00450676	0.00250376	0.0550826	0	0.0204306	0.0002003	0.00370556	0	0.000600901	0.0002003	0.00010015	0.0691037	0.0002003	0	0	0	0	0	0.00110165	0.00170255	0	0	0.0532799
OER102375	0.00010004	0	0.00470188	0.0629252	0.00010004	0	0.00010004	0.00020008	0	0.00020008	0.00270108	0	0	0.00010004	0.0698279	0.0198079	0	0	0	0.0005002	0	0.102041	0.00160064	0.00010004	0	0	0.00360144	0.00420168	0.0784314	0	0.0085034	0	0.00580232	0	0.00110044	0.002501	0	0.0704282	0.00010004	0	0	0	0	0	0.00470188	0.00060024	0	0	0.034914
OER102376	0	0	0.000700981	0.13579	0	0	0.00020028	0.00010014	0.00010014	0.000300421	0.0015021	0	0	0	0.076407	0.020729	0	0	0	0.00020028	0	0.0393551	0.0015021	0	0	0	0.00510715	0.00280393	0.0568796	0	0.00680953	0.00010014	0.00320449	0	0.000801122	0.000300421	0.00020028	0.0638894	0	0	0	0	0	0	0.000600841	0.00190266	0	0	0.0430603
OER102377	0	0	0.00260026	0.0856086	0.00010001	0	0.00010001	0.00030003	0	0.00030003	0.00240024	0	0	0	0.0442044	0.0164016	0	0	0	0.00050005	0	0.0959096	0.00230023	0	0	0	0.00270027	0.00490049	0.0507051	0	0.0274027	0	0.00340034	0	0.00060006	0.00080008	0	0.0619062	0.00040004	0	0	0	0	0	0.00120012	0.00140014	0	0	0.0282028
OER102378	0	0	0.00140224	0.0669071	0	0	0.000400641	0.000400641	0.00010016	0.000300481	0.00811298	0	0	0	0.072516	0.0159255	0	0.000200321	0	0.000400641	0	0.0502804	0.00110176	0	0	0	0.00300481	0.00320513	0.0927484	0	0.0115184	0	0.00440705	0	0.0015024	0.0010016	0.00010016	0.0884415	0	0	0	0	0	0	0.00170272	0.00250401	0.00010016	0	0.0367588
OER102379	0.00010008	0	0.00310248	0.0771617	0.00010008	0	0.0005004	0.0005004	0.00030024	0.000800641	0.00280224	0	0	0	0.0709568	0.0173139	0	0	0	0.00070056	0	0.0682546	0.00180144	0	0	0	0.0035028	0.00690552	0.073759	0	0.0160128	0	0.00390312	0	0.00040032	0.00130104	0.00020016	0.0734588	0.00060048	0	0	0	0	0	0.00310248	0.00170136	0	0	0.0378303
OER102380	0	0	0.000902165	0.072073	0	0	0.000501203	0.000200481	0	0.000100241	0.000400962	0	0	0.000200481	0.0599439	0.019146	0	0.000200481	0	0.000100241	0	0.0603448	0.0027065	0	0	0	0.00340818	0.00701684	0.0487169	0	0.0248597	0	0.00461107	0	0.00110265	0.000801925	0.000400962	0.0647554	0.000701684	0	0	0	0	0	0.000601443	0.00100241	0	0	0.0365878
OER102381	0	0	0.000400761	0.0572087	0	0	0.000200381	0	0	0.00010019	0.000200381	0	0	0	0.0339645	0.0227432	0	0	0	0.000200381	0	0.077347	0.00340647	0	0	0	0.00130247	0.00340647	0.0385733	0	0.00741409	0	0.00330628	0	0.000200381	0.000701333	0	0.0557058	0	0	0	0	0	0	0.00110209	0.000500952	0	0	0.0618175
OER102382	0	0	0.00120156	0.0629819	0.00020026	0	0.000400521	0.00190247	0.00020026	0.00190247	0.0033043	0	0	0	0.0486633	0.0197256	0	0	0	0.000300391	0	0.0643837	0.00140182	0.00010013	0	0	0.00300391	0.0458596	0.0713928	0	0.012316	0	0.00340443	0	0.00120156	0.00120156	0	0.0715931	0.000400521	0	0	0	0	0	0.00230299	0.00120156	0	0	0.0367478
OER102383	0	0	0.002503	0.0949139	0.00010012	0	0	0.00010012	0	0.000500601	0.00190228	0	0	0.00010012	0.0421506	0.0127153	0	0	0	0.00010012	0	0.0921105	0.00240288	0.00010012	0.00010012	0	0.00290348	0.010813	0.0487585	0	0.0642771	0.00010012	0.00320384	0	0.000800961	0.000500601	0	0.0589708	0.00010012	0	0	0	0	0.00010012	0.00160192	0.00190228	0	0	0.0344413
OER102384	0	0	0.000400561	0.0551772	0	0	0.00010014	0.00010014	0	0.000300421	0.000901262	0	0	0	0.0384538	0.0158222	0	0	0	0	0	0.0463649	0.00380533	0	0.00010014	0	0.00370519	0.00310435	0.0303425	0	0.00480673	0	0.00190266	0	0.00180252	0	0.00010014	0.0723012	0	0	0	0	0.00010014	0	0.00120168	0.00180252	0	0	0.0512718
OER102385	0	0	0.00310404	0.0855112	0	0	0.00020026	0.00010013	0	0.000801041	0.0020026	0	0	0	0.0548713	0.0216281	0	0	0	0.00020026	0	0.057675	0.00170221	0	0	0	0.00340443	0.00420547	0.0918194	0	0.020026	0.000300391	0.00310404	0	0.00190247	0.0010013	0.00010013	0.0605788	0.00020026	0	0	0	0	0	0.000901172	0.00130169	0	0	0.0480625
OER102386	0.000100241	0	0.000300722	0.0784884	0	0	0	0.000100241	0	0.000300722	0.000400962	0	0	0	0.0740778	0.0167402	0	0.000100241	0	0	0	0.0409984	0.00190457	0	0	0	0.00431034	0.00100241	0.0628508	0	0.018745	0	0.00200481	0	0.00100241	0.000100241	0	0.0502205	0.000200481	0	0	0	0	0	0.00150361	0.00160385	0	0	0.0366881
OER102387	0	0	0.00030036	0.0640769	0	0	0.00010012	0	0	0.00010012	0.00020024	0	0	0	0.0252303	0.0154185	0	0	0	0.00030036	0	0.0784942	0.00340408	0	0	0	0.00260312	0.00220264	0.0307369	0	0.0361434	0	0.00260312	0	0.00190228	0.000400481	0.00020024	0.0630757	0	0.00010012	0	0	0	0	0.000700841	0.00170204	0	0	0.0528634
OER102388	0	0	0.000701333	0.0811542	0	0	0.000200381	0.00010019	0	0.0010019	0.000400761	0	0	0	0.0678289	0.0156297	0	0.000200381	0	0.00010019	0	0.0416792	0.00120228	0	0	0	0.00430819	0.00160305	0.0512975	0	0.0258491	0	0.00250476	0	0.000601142	0.000400761	0	0.045787	0.00010019	0.00010019	0	0	0	0	0.000801523	0.000701333	0	0	0.0428815
OER102389	0	0	0.00270081	0.0844253	0.00030009	0	0.00070021	0.00090027	0	0.00290087	0.0105032	0	0	0	0.0336101	0.0080024	0	0	0	0.00020006	0	0.0815245	0.00170051	0	0	0	0.00970291	0.00790237	0.0616185	0	0.0554166	0	0.00230069	0	0.00160048	0.00060018	0	0.112934	0.00050015	0	0	0	0	0.00010003	0.00090027	0.00430129	0	0	0.0239072
OER102390	0	0	0.00440573	0.086913	0	0	0.000300391	0.0010013	0	0.00120156	0.00520677	0	0	0.00010013	0.0648843	0.0118154	0	0	0	0.00010013	0	0.0527686	0.0020026	0	0	0	0.00590768	0.00450586	0.0524682	0	0.0211275	0	0.0020026	0	0.000700911	0.000400521	0.00020026	0.0686893	0.00020026	0	0	0.00010013	0	0	0.000700911	0.00110143	0	0.00010013	0.0386502
OER102391	0	0	0	0.0418712	0	0	0	0	0	0.000300511	0.000500851	0	0	0	0.0312531	0.0179305	0	0	0	0.00010017	0	0.0858459	0.00170289	0	0	0	0.00460783	0.0027046	0.0313533	0	0.00631073	0	0.00150255	0	0.000801362	0.000200341	0.00010017	0.0751277	0	0	0	0	0	0	0.000601022	0.00120204	0	0	0.0478814
OER102392	0	0	0.000705361	0.0123942	0	0	0.000201532	0	0.000201532	0.000201532	0.00110842	0.000302297	0	0.000100766	0.0379887	0.0181378	0	0	0	0.000201532	0	0.103688	0.00120919	0	0	0.000100766	0.00221685	0.000806127	0.0615679	0	0.00110842	0.0168279	0.00141072	0	0.00251915	0	0.000201532	0.0842402	0.000302297	0	0.000100766	0	0	0.000100766	0.00171302	0.000100766	0	0.000201532	0.0440347
OER102393	0	0	0.000303951	0.0529889	0	0	0.000202634	0	0	0.000101317	0.000101317	0	0	0	0.0868288	0.0266464	0	0	0	0.000405268	0	0.0596758	0.000810537	0	0	0	0.00526849	0.000303951	0.141236	0	0.00435664	0.000303951	0.00425532	0	0.00141844	0.000202634	0.000202634	0.0267477	0.000607903	0.00172239	0.000101317	0	0	0	0.000202634	0	0	0	0.0512665
OER102394	0	0	0.00130287	0.115053	0.00010022	0.00010022	0.000801764	0	0.00010022	0.000801764	0.00200441	0	0	0.000200441	0.0338745	0.0138304	0	0	0	0.00010022	0	0.078172	0.00320706	0	0	0	0.00290639	0.00501102	0.0603327	0	0.0271598	0.000300661	0.000601323	0	0.000801764	0.000901984	0	0.0835839	0.00010022	0	0	0	0	0.00010022	0.00210463	0.0044097	0	0	0.0249549
OER102395	0	0	0.00120168	0.0802123	0	0	0.000300421	0.00010014	0	0.000801122	0.00120168	0	0	0.00010014	0.081414	0.0243341	0	0	0	0.000400561	0	0.0752053	0.00260365	0	0	0	0.00560785	0.00130182	0.156119	0	0.0204286	0.00010014	0.0020028	0	0.00120168	0.000300421	0.00020028	0.06429	0	0	0.00010014	0	0	0.000400561	0.000400561	0.00110154	0	0	0.0210294
OER102396	0	0	0.0015003	0.0720144	0	0.00010002	0.00020004	0	0.00020004	0.00090018	0.00430086	0.00010002	0	0.00090018	0.0753151	0.0142028	0	0	0	0.00060012	0	0.166833	0.0015003	0	0.00030006	0	0.0129026	0.0117023	0.0882176	0	0.00710142	0	0.00090018	0	0.00060012	0.00020004	0.00030006	0.154331	0.0005001	0	0.00010002	0.00010002	0.00010002	0	0.00330066	0.0025005	0	0	0.020204
OER102397	0	0	0.00160048	0.0222067	0.00010003	0	0.00020006	0	0	0.0010003	0.00090027	0	0	0.00010003	0.0321096	0.0125038	0.00010003	0	0	0	0	0.156747	0.00190057	0	0	0	0.0020006	0.00940282	0.0730219	0	0.114634	0	0.00060018	0	0.00040012	0.00050015	0.00010003	0.16545	0.00020006	0	0	0	0	0.00030009	0.00980294	0.00440132	0	0	0.0107032
OER102398	0	0	0.00080048	0.0294177	0	0	0.00040024	0	0.00010006	0.0010006	0.00040024	0	0	0.00020012	0.0318191	0.0222133	0	0	0	0.00060036	0	0.218831	0.00170102	0.00010006	0	0	0.00310186	0.00640384	0.0547328	0	0.026616	0	0.00010006	0	0.00040024	0.0005003	0	0.123374	0.00040024	0	0.00010006	0	0	0.00010006	0.00410246	0.00170102	0	0	0.0182109
OER102399	0	0	0.00180325	0.0758365	0	0	0.000701262	0	0	0.000801443	0.00240433	0	0	0	0.0413745	0.0104188	0	0	0	0.000200361	0	0.114406	0.00300541	0	0	0	0.00420757	0.00430775	0.0481867	0	0.0315568	0.00010018	0.000601082	0	0.000801443	0.000701262	0	0.0789421	0.000200361	0.00010018	0	0	0	0.000300541	0.0010018	0.00200361	0	0	0.0234422
OER102400	0	0	0.00250075	0.0452136	0.00020006	0	0.00130039	0	0.00080024	0.00120036	0.0010003	0	0	0.00030009	0.0470141	0.00710213	0	0	0	0.00010003	0	0.108232	0.00130039	0	0	0	0.00550165	0.0139042	0.128238	0	0.00720216	0.00020006	0.00150045	0	0.00190057	0.00010003	0.00010003	0.162549	0	0	0.00020006	0	0.00010003	0.00110033	0.00390117	0.00310093	0	0	0.0160048
OER102401	0	0	0.00110453	0.123607	0.000100412	0.000200823	0.000401647	0	0.000100412	0.000100412	0.00100412	0	0	0	0.0432774	0.0114469	0	0.000100412	0	0.000100412	0	0.0810322	0.0043177	0	0	0	0.00140576	0.00110453	0.0591425	0	0.0275128	0.000502058	0.00200823	0	0.000200823	0.000502058	0.000100412	0.0390601	0.000100412	0	0	0	0	0	0.000903705	0.00110453	0	0	0.0305252
OER102402	0	0	0.000401647	0.034642	0	0	0	0	0	0.000301235	0.000502058	0	0	0	0.0292198	0.0117482	0	0	0	0.000200823	0	0.100512	0.00381564	0	0	0	0.00120494	0.00210865	0.0309268	0	0.0129531	0.000702882	0.00100412	0	0.00120494	0.00100412	0.000502058	0.0643639	0	0	0	0	0	0.000100412	0.000803294	0.00180741	0	0	0.0336379
OER102403	0	0	0.00030015	0.0242121	0	0	0.0002001	0	0	0.00070035	0.00110055	0	0	0.00010005	0.0210105	0.0124062	0	0.00010005	0	0.0002001	0	0.15908	0.00350175	0.00010005	0.00010005	0	0.0014007	0.0094047	0.050025	0	0.104452	0	0.0004002	0.00010005	0.00130065	0.00090045	0.0004002	0.0848424	0	0	0	0	0	0.00010005	0.0028014	0.0010005	0	0	0.0116058
OER102404	0	0	0.000200844	0.0895762	0	0	0	0	0	0.000301265	0.000200844	0	0	0.000602531	0.0448885	0.012151	0	0	0	0.000100422	0	0.137176	0.00311307	0	0	0	0.00160675	0.0046194	0.0766218	0	0.0162683	0.000502109	0.00150633	0	0.000602531	0.000301265	0.000301265	0.0503113	0.00100422	0	0	0	0	0.000200844	0.000702952	0.000502109	0	0	0.0329383
OER102405	0	0	0.00020016	0.0108086	0	0	0.00010008	0	0.00010008	0.00060048	0.00040032	0	0	0.00010008	0.0152122	0.0199159	0	0	0	0	0	0.270116	0.00290232	0.00010008	0	0	0.00190152	0.005004	0.0306245	0	0.011209	0	0.00030024	0	0.00130104	0.00040032	0.00010008	0.169636	0.00020016	0	0	0.00030024	0.00010008	0.0005004	0.0152122	0.00070056	0	0	0.017514
OER102406	0	0	0.000603561	0.0346042	0.000100594	0	0.000301781	0	0.000100594	0.000100594	0.000502968	0	0	0.000201187	0.0313852	0.00875163	0	0	0	0.000100594	0	0.0946585	0.00301781	0	0	0	0.00261543	0.00251484	0.0332964	0	0.00523086	0.000100594	0.00110653	0	0.000804748	0.000201187	0.000301781	0.0745398	0.000100594	0.000100594	0	0	0	0.000201187	0.00130772	0.00110653	0	0	0.0432552
OER102407	0.00010012	0	0.0010012	0.0635763	0.00020024	0	0.00020024	0	0.00010012	0.000901081	0.00180216	0	0	0	0.0279335	0.0111133	0	0	0	0	0	0.0860032	0.002503	0	0	0	0.00360433	0.00220264	0.0463556	0	0.168402	0.00020024	0.000901081	0	0.000400481	0.00110132	0	0.0494594	0	0	0	0	0	0	0.000600721	0.000700841	0	0	0.0173208
OER102408	0	0	0.00120216	0.0917652	0.000200361	0	0.00010018	0.00010018	0.00010018	0.00170307	0.00240433	0.000200361	0	0.000200361	0.0368664	0.00941695	0	0	0	0	0	0.0992787	0.00250451	0	0	0	0.00270487	0.00210379	0.0398718	0	0.0309557	0.000200361	0.000801443	0	0.000500902	0.000500902	0.00010018	0.0534963	0	0	0	0	0	0.00010018	0.000400721	0.0010018	0	0	0.0180325
OER102409	0	0	0.00020006	0.0180054	0	0	0.00030009	0	0	0.00110033	0.0010003	0.00010003	0.00010003	0.00010003	0.0287086	0.0136041	0	0	0	0	0	0.187456	0.00260078	0	0	0	0.00290087	0.00960288	0.0362109	0	0.086626	0	0.00060018	0	0.00040012	0.00040012	0	0.140842	0	0	0	0	0	0.00030009	0.00390117	0.00310093	0	0	0.0154046
SRR5814353	0	0	0	0.0475665	0	0	0.00280983	0	0	0	0	0	0	0	0.0840943	0.0607125	0	0	0	0.000200702	0	0.0670346	0.0039137	0	0	0	0.00622178	0.00100351	0.0854992	0	0.0116407	0	0.00220773	0	0.00120421	0.00210738	0	0.0450577	0	0	0	0	0	0	0.00471651	0.00240843	0	0	0.046563
SRR5814354	0	0	0	0.0241024	0	0	0.00320032	0	0	0.00010001	0.00040004	0	0.00080008	0	0.124612	0.0469047	0	0	0	0.00010001	0	0.0457046	0.00530053	0	0	0	0.00550055	0.00020002	0.0948095	0	0.00420042	0	0.00090009	0	0.00060006	0.00420042	0	0.0308031	0.00010001	0	0	0	0	0	0.0010001	0.0010001	0	0	0.0478048
SRR5814355	0	0	0	0.0742639	0	0	0	0	0	0	0.00351723	0	0	0	0.0774797	0.0429103	0	0	0	0	0	0.0954678	0.00221083	0	0	0	0.000502462	0.000301477	0.053261	0	0.109738	0	0.00100492	0	0.00040197	0.0102502	0.00100492	0.0353733	0	0	0.00160788	0	0	0.000100492	0.0299467	0.00381871	0	0	0.0190936
SRR5814356	0	0	0.00366972	0.0535168	0	0	0.00132518	0	0	0	0.000815494	0	0	0	0.0883792	0.0429154	0	0	0	0	0	0.0606524	0.00163099	0	0	0	0.000815494	0.00101937	0.0737003	0	0.122834	0	0.000509684	0	0	0.0058104	0	0.0266055	0	0	0	0	0	0	0.00468909	0	0	0	0.0248726
SRR5814357	0	0	0.0003	0.0491	0	0	0.0066	0	0	0.0004	0.0003	0	0	0	0.0728	0.0175	0	0	0	0	0	0.0671	0.0008	0	0	0	0.0049	0.0009	0.1114	0	0.0045	0	0.0017	0	0.0012	0.0001	0	0.0514	0.0004	0	0	0.0001	0	0	0.0005	0.0015	0	0	0.0258
SRR5814358	0.00010001	0	0.00040004	0.132513	0.00010001	0	0.0168017	0	0	0.0010001	0.00070007	0	0	0	0.030203	0.00440044	0	0	0	0	0	0.162616	0.00160016	0	0	0	0.0148015	0.00220022	0.142414	0	0.00990099	0	0.00390039	0	0.00010001	0	0.00010001	0.111111	0.00030003	0.00010001	0.00010001	0.00010001	0	0	0.00060006	0.00350035	0	0	0.00490049
SRR5814359	0	0	0.0001	0.0235	0	0	0.002	0	0	0.0001	0.0003	0.0001	0	0.0001	0.1153	0.0591	0	0	0	0	0	0.028	0.0033	0	0	0.0001	0.0025	0.0004	0.1072	0	0.0013	0	0.0008	0	0.0008	0.004	0.0001	0.0249	0.0001	0	0	0	0	0	0.0003	0.0002	0	0	0.0606
SRR5814360	0	0	0.0002	0.0262	0	0	0.0029	0.0001	0	0.0004	0.0009	0	0	0	0.104	0.0394	0	0	0	0.0001	0	0.0357	0.0023	0	0	0	0.0017	0.0006	0.0891	0	0.0018	0	0.0009	0	0.001	0.001	0	0.0312	0.0002	0	0	0	0	0	0.0001	0.0004	0	0	0.0565
SRR5814361	0	0	0.00150015	0.257626	0.00010001	0	0.0178018	0	0	0.00340034	0.00040004	0	0	0	0.00690069	0.00160016	0	0	0	0	0	0.288829	0.00370037	0	0.00010001	0	0.020002	0.00620062	0.0925093	0	0.0564056	0	0.00390039	0	0.00010001	0	0.00040004	0.0917092	0.00060006	0	0	0	0	0	0.00120012	0.0107011	0	0	0.00130013
SRR5814362	0	0	0.0105	0.3271	0.0001	0	0.0066	0	0.0001	0.0051	0.0007	0	0	0	0.0083	0.0021	0	0	0	0	0	0.289	0.0021	0	0	0	0.0128	0.0026	0.0324	0	0.1575	0	0.0017	0	0	0.0001	0	0.03	0.0005	0.0002	0	0	0	0.0001	0.0011	0.0094	0	0	0.0027
SRR5814363	0	0	0.00140112	0.118395	0.00010008	0	0.0497398	0	0	0.00020016	0.000800641	0	0	0	0.0382306	0.0253203	0	0	0	0	0	0.147518	0.000800641	0	0	0	0.00360288	0.00060048	0.142514	0	0.0753603	0.00020016	0.00710568	0	0.0005004	0.00060048	0.00010008	0.0204163	0.00030024	0.00020016	0	0	0	0	0.00140112	0.00040032	0	0	0.0398319
SRR5814364	0	0	0	0.07	0	0	0.0245918	0	0	0	0	0	0	0	0.0731633	0.0387755	0	0	0	0.000102041	0	0.0890816	0.00153061	0	0	0	0.00183673	0.000204082	0.125714	0	0.106327	0.000102041	0.00214286	0	0.000510204	0.000306122	0	0.0247959	0.000204082	0.00265306	0	0.000102041	0	0	0.00244898	0.00122449	0	0	0.0561224
SRR5814365	0	0	0	0.136168	0	0	0.0409205	0	0	0	0.00050025	0	0	0	0.0608304	0.0365183	0	0	0	0.00130065	0	0.117559	0.00050025	0	0	0	0.00170085	0.0008004	0.124262	0	0.0144072	0.00030015	0.00510255	0	0.0006003	0.0016008	0.00050025	0.0175088	0	0	0	0	0	0	0.0030015	0.00010005	0.00010005	0	0.0641321
SRR5814366	0	0	0	0.0793539	0	0	0.0344101	0	0	0	0.000501605	0	0	0	0.0422352	0.0555778	0	0	0	0	0	0.105839	0.00140449	0	0	0	0.00120385	0.000300963	0.129314	0	0.0544743	0.00210674	0.00230738	0	0.000401284	0.0019061	0	0.016553	0.000401284	0.000100321	0	0	0	0	0.00491573	0.000100321	0	0	0.0747392
SRR5814367	0	0	0	0.0456423	0	0	0.0635768	0	0	0.000100756	0.000403023	0	0	0	0.0561209	0.0469521	0	0	0	0.00070529	0	0.104282	0.00120907	0	0	0	0.00201511	0.000403023	0.126348	0	0.0374811	0.000100756	0.00463476	0	0.000100756	0.0018136	0.000100756	0.0200504	0.000201511	0	0	0	0	0	0.0221662	0	0	0	0.0640806
SRR5814368	0	0	0	0.069942	0.00090054	0	0.0381229	0	0	0.00030018	0.00110066	0	0	0	0.0476286	0.0361217	0	0	0	0	0	0.0963578	0.00180108	0	0.0005003	0	0.00230138	0.00040024	0.126276	0	0.0190114	0	0.0045027	0	0.00020012	0.00130078	0	0.0168101	0.00010006	0.00020012	0	0	0	0	0.00080048	0	0	0	0.0646388
SRR5814369	0	0	0.00010006	0.0722433	0.00020012	0	0.0273164	0	0	0.00010006	0.00290174	0	0	0	0.13278	0.0278167	0	0	0	0.0005003	0	0.0704423	0.0005003	0	0	0	0.00160096	0.00010006	0.103462	0	0.0148089	0.00010006	0.00240144	0	0.00020012	0.00140084	0	0.0111067	0.00090054	0	0.0005003	0	0	0	0.00190114	0	0.00030018	0	0.0498299
SRR5814370	0	0	0.00010001	0.0529053	0	0	0.0376038	0.00020002	0	0.00010001	0.00170017	0	0	0	0.0419042	0.0285029	0	0	0	0	0	0.0925093	0.00120012	0	0	0	0.0010001	0.00030003	0.130913	0	0.0128013	0.00070007	0.00480048	0	0.00020002	0.0010001	0	0.0127013	0.00010001	0.00030003	0	0	0	0	0.00060006	0.00010001	0	0	0.0669067
SRR5814371	0	0	0	0.0361	0	0	0.0771	0.0001	0	0.0001	0.0016	0	0	0	0.0616	0.0505	0	0	0	0	0	0.0746	0.0025	0	0	0	0.0012	0.0001	0.1142	0	0.0081	0.0006	0.0039	0	0.0007	0.0046	0.0001	0.0133	0.0001	0.0002	0	0	0	0	0.0003	0	0	0	0.1097
SRR5814372	0	0	0	0.0132092	0.00010007	0	0.102472	0	0	0.00040028	0.00220154	0	0	0	0.0754528	0.0724507	0	0	0	0	0	0.031422	0.00180126	0	0	0	0.00070049	0	0.0865606	0	0.00470329	0.00010007	0.00150105	0	0.00080056	0.00650455	0	0.00910637	0	0.00030021	0	0	0	0	0.00010007	0	0.00010007	0	0.160012
SRR5814373	0	0	0.0011	0.0709	0.0003	0	0.005	0	0	0.001	0.0003	0	0	0	0.0712	0.0201	0	0	0	0	0	0.0986	0.0033	0	0	0	0.0069	0.0005	0.0908	0	0.0141	0	0.0013	0	0.001	0.0005	0.0001	0.049	0.0003	0	0	0	0	0	0.002	0.0012	0	0	0.03
SRR5814374	0	0	0.0004	0.0779	0	0	0.0048	0	0	0	0.0002	0	0	0	0.0687	0.0192	0	0	0	0	0	0.1202	0.0026	0	0	0	0.0081	0.0018	0.0951	0	0.013	0	0.0022	0	0.0006	0.0008	0	0.0533	0.0003	0	0	0	0	0	0.0034	0.0042	0	0	0.0345
SRR5814375	0	0	0	0.0830329	0.000300481	0	0.0235377	0	0	0.000901442	0.000200321	0	0	0	0.0528846	0.036859	0	0	0	0.000400641	0	0.126002	0.000801282	0	0	0	0.00220353	0.00010016	0.148237	0	0.0254407	0.00140224	0.00570913	0	0.000801282	0.000801282	0.000701122	0.021234	0	0	0	0	0	0	0.0138221	0.000500801	0	0	0.0469752
SRR5814376	0	0	0.0006003	0.053927	0	0	0.0134067	0	0	0	0.00010005	0	0	0.0008004	0.0993497	0.0331166	0	0	0	0.0004002	0	0.0674337	0.0010005	0	0	0	0.00290145	0.00050025	0.109955	0	0.0101051	0.00110055	0.00230115	0	0.00050025	0.0042021	0	0.0268134	0	0.00010005	0.00070035	0.00010005	0	0	0.00570285	0	0	0	0.0510255
SRR5814377	0	0	0.00090009	0.106011	0.0010001	0	0.0455046	0	0	0.00020002	0.00070007	0	0	0	0.0479048	0.0211021	0	0	0	0.00030003	0	0.143814	0.00180018	0	0	0	0.00290029	0.00040004	0.157816	0	0.0519052	0.00190019	0.0108011	0	0.00020002	0.0010001	0.00030003	0.020402	0.00010001	0.00010001	0	0	0	0	0.00330033	0.0010001	0	0	0.0313031
SRR5814378	0	0	0.00040012	0.341502	0	0	0.0109033	0	0	0.00080024	0.00010003	0	0	0	0.0150045	0.00770231	0	0.00010003	0	0	0	0.171651	0.00080024	0	0	0	0.00110033	0.00050015	0.0556167	0	0.248475	0.00050015	0.010103	0	0	0.00030009	0.00020006	0.00840252	0.00020006	0	0	0	0	0	0.00190057	0.00060018	0	0	0.00850255
SRR5814379	0	0	0.0005	0.2907	0.0007	0	0.007	0	0	0.0013	0.0003	0	0	0	0.0051	0.0031	0	0	0	0	0	0.3572	0.002	0	0	0	0.0076	0.0019	0.0629	0	0.132	0.0007	0.0289	0	0	0	0.0005	0.0099	0.0002	0.0002	0	0	0	0	0.0025	0.0009	0	0	0.0028
SRR5814380	0	0	0	0.1028	0.0006	0	0.0112	0	0	0.0002	0.0001	0	0	0	0.0159	0.0048	0	0	0	0.0001	0	0.2418	0.0008	0	0	0	0.01	0.0021	0.2374	0	0.03	0.0034	0.0297	0	0	0.0001	0.0002	0.0389	0.0004	0.0002	0	0	0	0	0.0023	0.0007	0	0	0.0041
SRR5814381	0	0	0	0.0381038	0.00010001	0	0.0537054	0	0	0.00010001	0.0010001	0	0	0	0.0386039	0.0166017	0	0	0	0	0	0.109211	0.00040004	0	0	0	0.00190019	0.00030003	0.233023	0	0.00850085	0.00470047	0.010301	0	0.00010001	0.00020002	0.00010001	0.030303	0.00010001	0.00050005	0.00010001	0	0	0	0.00070007	0.00010001	0	0	0.0111011
SRR5814382	0	0	0	0.0144072	0.0002001	0	0.12086	0	0	0	0.0010005	0	0	0	0.0594297	0.0530265	0	0	0	0	0	0.0506253	0.00130065	0	0	0	0.00050025	0	0.131566	0	0.0042021	0.00130065	0.0024012	0	0.0010005	0.0004002	0	0.0195098	0.00010005	0.0002001	0	0	0	0	0.00130065	0	0	0	0.0533267
SRR5814383	0	0	0	0.0529159	0	0	0.00440132	0	0	0.00140042	0.00110033	0.00010003	0	0.00010003	0.106032	0.0405122	0	0	0	0	0	0.059918	0.00370111	0	0	0	0.00370111	0.00050015	0.108933	0	0.00520156	0	0.00150045	0	0.00040012	0.00350105	0.00010003	0.0337101	0.00020006	0	0	0	0	0	0.00070021	0.00120036	0.00010003	0	0.0562169
SRR5814384	0	0	0.0001001	0.083984	0	0	0.0396396	0	0	0	0.0001001	0	0	0	0.0528529	0.0368368	0	0	0	0.0002002	0	0.10951	0.0016016	0	0	0	0.0036036	0.000700701	0.134835	0	0.0165165	0.002002	0.00800801	0	0.0001001	0.000600601	0.000500501	0.0178178	0.0014014	0	0	0	0	0	0.0147147	0.0004004	0.0002002	0	0.046046
SRR5814385	0	0	0	0.08065	0	0	0.0327014	0	0	0	0.000100311	0	0	0	0.0663055	0.0373157	0	0	0	0.00200622	0	0.0984051	0.000401244	0	0	0	0.000902799	0.00200622	0.154178	0	0.0389207	0.00170529	0.0115358	0	0	0.00441368	0	0.0168522	0	0.000601866	0	0	0	0	0.0115358	0	0	0	0.0515598
SRR5814386	0	0	0.00080008	0.0811081	0	0	0.00320032	0	0.00030003	0.00030003	0.00050005	0	0	0	0.0710071	0.0229023	0	0	0	0.00010001	0	0.116212	0.0020002	0	0.00010001	0	0.00990099	0.00210021	0.0942094	0	0.0165017	0	0.00090009	0	0.00080008	0.00070007	0	0.0653065	0.00010001	0.00010001	0	0	0	0	0.00350035	0.00390039	0	0	0.0276028
SRR5814387	0.00010001	0	0.0224022	0.180018	0.00010001	0	0.0090009	0	0.00010001	0.0030003	0.00030003	0	0	0.00010001	0.0407041	0.0135014	0	0	0	0	0	0.155916	0.00210021	0	0	0	0.00740074	0.00190019	0.0810081	0	0.10211	0	0.00180018	0	0.00030003	0.00060006	0.00030003	0.0521052	0.00040004	0	0	0	0	0	0.00110011	0.00530053	0	0	0.0131013
SRR5814388	0	0	0.0010003	0.0855257	0.00010003	0	0.00540162	0	0	0.00020006	0.00030009	0	0	0	0.06662	0.0169051	0	0	0	0	0	0.122737	0.00250075	0	0	0	0.0113034	0.00050015	0.105932	0	0.0180054	0	0.00320096	0	0.00040012	0.00060018	0	0.0596179	0.00020006	0.00060018	0	0	0	0	0.00150045	0.00330099	0	0	0.0321096
SRR5814389	0	0	0.00090063	0.0861603	0	0	0.00360252	0	0	0.0010007	0.00050035	0	0	0	0.0658461	0.0202141	0	0	0	0	0	0.124987	0.00250175	0	0	0	0.00620434	0.00120084	0.103272	0	0.0210147	0	0.00270189	0	0.00040028	0.00040028	0.00030021	0.0639448	0.00010007	0	0	0	0	0	0.00120084	0.00370259	0	0	0.0303212
SRR5814390	0	0	0.00040004	0.335434	0.00030003	0	0.0121012	0	0	0.00180018	0.00020002	0	0	0	0.0125013	0.00610061	0	0	0	0	0	0.259426	0.00060006	0	0	0	0.00220022	0.00020002	0.0446045	0	0.20422	0.00030003	0.00720072	0	0	0.00020002	0.00010001	0.00630063	0.00010001	0.00010001	0	0	0	0	0.00190019	0.00080008	0	0	0.0110011
SRR5814391	0	0	0	0.229646	0.00060012	0	0.010002	0.00010002	0	0.00120024	0.00010002	0	0	0	0.00570114	0.005001	0	0	0	0	0	0.404081	0.00130026	0	0	0	0.00920184	0.00340068	0.102821	0	0.0761152	0.00020004	0.0221044	0	0	0	0.00090018	0.0189038	0.00010002	0	0	0	0	0	0.00220044	0.00110022	0	0	0.00540108
SRR5814392	0	0	0.00030003	0.0513051	0.00020002	0	0.00480048	0	0.00010001	0.00050005	0.00040004	0	0	0	0.0736074	0.0275028	0	0	0	0.00010001	0	0.0822082	0.00270027	0	0	0	0.0050005	0.00050005	0.0943094	0	0.010101	0	0.00160016	0	0.00050005	0.00160016	0.00010001	0.0437044	0.00020002	0	0.00010001	0	0	0	0.00180018	0.0010001	0	0	0.0364036
SRR5814393	0.00010002	0	0.00030006	0.0546109	0	0	0.005001	0	0.00010002	0.00020004	0.00040008	0	0.00010002	0	0.0647129	0.0182036	0	0	0	0	0	0.0896179	0.00230046	0	0	0	0.00610122	0.00080016	0.0810162	0	0.0114023	0	0.0015003	0	0.0005001	0.00070014	0	0.0417083	0	0	0	0	0	0	0.00070014	0.00160032	0	0	0.0260052
SRR5814394	0	0	0	0.0098	0.0001	0	0.1476	0	0	0	0.0021	0	0	0	0.0643	0.0618	0	0	0	0	0	0.0402	0.0014	0	0	0	0.0007	0.0001	0.1033	0	0.0019	0.0003	0.0009	0	0.0008	0.0009	0	0.0156	0	0.0002	0	0	0	0	0	0	0.0002	0	0.081
SRR5814395	0	0	0	0.0205041	0.00020004	0	0.120024	0	0	0.00010002	0.00170034	0	0	0	0.0668134	0.0724145	0	0	0	0.00010002	0	0.035207	0.0025005	0	0	0	0.00020004	0	0.0884177	0	0.00470094	0.00130026	0.00320064	0	0.00080016	0.00310062	0	0.0139028	0	0.00020004	0	0	0	0	0.00180036	0	0	0	0.143029
SRR5814396	0	0	0	0.0789079	0.00020002	0	0.0174017	0	0	0.00030003	0.00010001	0	0	0	0.0260026	0.00550055	0	0	0	0	0	0.242624	0.00130013	0	0	0	0.00830083	0.00080008	0.258626	0	0.0167017	0.00110011	0.0135014	0	0	0.00010001	0.00040004	0.0454045	0.00020002	0.00010001	0	0	0	0	0.00060006	0.00010001	0	0	0.00550055
SRR5814397	0	0	0	0.0189	0.0002	0	0.0835	0	0	0	0.0006	0	0	0	0.0539	0.0254	0	0	0	0	0	0.0928	0.0001	0	0	0	0.0017	0	0.1897	0	0.0052	0.0007	0.0032	0	0.0003	0.0002	0	0.0245	0	0.0009	0	0	0	0	0.0004	0	0	0	0.0188
SRR5814398	0	0	0	0.0673999	0.00161437	0	0.0208859	0	0	0	0.000302694	0	0	0	0.0667945	0.0503481	0	0	0	0.00121078	0	0.0787004	0.000605388	0	0	0	0.00302694	0.000100898	0.104329	0	0.0580163	0.00232065	0.00595298	0	0.00161437	0.004944	0	0.0131167	0	0.000605388	0	0	0.000100898	0	0.0137221	0	0	0	0.0714358
SRR5814399	0	0	0.00010003	0.0746224	0	0	0.0349105	0	0	0.00030009	0.00040012	0	0	0	0.063419	0.0389117	0	0	0	0	0	0.113034	0.00160048	0	0	0	0.00280084	0.00010003	0.128439	0	0.0189057	0.0020006	0.00840252	0	0.00060018	0.00060018	0	0.0215065	0	0	0	0	0.00010003	0	0.0149045	0	0	0	0.0552166
SRR5814400	0	0	0	0.0410041	0	0	0.049905	0	0	0	0.00130013	0	0	0	0.0893089	0.0565057	0	0	0	0.00040004	0	0.0555056	0.00380038	0	0	0	0.0020002	0.00030003	0.107511	0	0.0105011	0.00110011	0.00370037	0	0.00030003	0.00640064	0	0.0134013	0.00020002	0.00030003	0	0	0	0	0.00440044	0	0	0	0.106511
SRR5814401	0	0	0	0.0641513	0.00030024	0	0.045036	0	0	0	0.00120096	0	0	0	0.0688551	0.0444355	0	0	0	0.00110088	0	0.0980785	0.00330264	0	0	0	0.00240192	0.00030024	0.1246	0	0.0235188	0.00120096	0.00710568	0	0.00130104	0.00130104	0.00010008	0.0169135	0	0	0	0.00010008	0.00010008	0	0.00590472	0	0	0	0.0791633
SRR5814402	0	0	0	0.160233	0.00110298	0	0.00350948	0	0	0	0.000601624	0	0	0	0.190615	0.0936529	0	0	0	0.00220596	0	0.0396069	0.00290785	0	0	0	0.000200541	0	0.110398	0	0.0344931	0	0.000200541	0	0	0.00100271	0.000401083	0.00932518	0	0.00270731	0	0.00110298	0	0	0.0363983	0	0	0	0.0183495
SRR5814403	0	0	0.00040205	0.0537742	0	0	0	0	0	0	0	0	0	0	0.432104	0.056086	0	0	0	0.00613127	0	0.0414112	0	0	0	0	0.000100513	0	0.0214092	0	0.0251282	0	0	0	0.000502563	0	0	0.00643281	0	0	0	0	0	0	0.00190974	0.000703588	0	0	0.00391999
SRR5814404	0	0	0.0181	0.1548	0	0	0.0057	0	0	0.0023	0.0004	0	0.0003	0	0.0527	0.0079	0	0	0	0.0003	0	0.1357	0.0011	0	0	0	0.0037	0.0012	0.0833	0	0.0547	0.0001	0.0024	0	0.0009	0	0.0001	0.0711	0	0.0003	0	0.0001	0	0	0.0005	0.0019	0	0	0.0181
SRR5814405	0	0	0.0118035	0.356107	0.0010003	0	0.00480144	0	0	0.00140042	0.00080024	0	0	0	0.0105032	0.00310093	0	0	0	0	0	0.288887	0.00170051	0	0	0	0.0080024	0.00150045	0.0273082	0	0.138842	0	0.00320096	0	0	0.00030009	0.00050015	0.0212064	0.00020006	0	0	0	0	0	0.00310093	0.0104031	0	0	0.00310093
SRR5814406	0.0001	0	0.0024	0.2588	0.0003	0	0.0194	0	0	0.004	0.0004	0	0	0	0.0083	0.0019	0	0	0	0	0	0.3086	0.0038	0	0	0	0.0174	0.0051	0.0771	0	0.0472	0	0.0068	0	0.0001	0	0.0005	0.0824	0.0003	0	0	0	0	0	0.0014	0.0109	0	0	0.001
SRR5814407	0	0	0.00030003	0.118512	0	0	0.0192019	0	0.00010001	0.00150015	0.00070007	0	0	0	0.0314031	0.00420042	0	0	0	0	0	0.176518	0.00120012	0	0	0	0.0152015	0.00160016	0.145315	0	0.00840084	0.00010001	0.00650065	0	0.00010001	0.00010001	0.00010001	0.115512	0.00030003	0.00020002	0	0.00030003	0	0	0.00080008	0.00450045	0	0	0.00430043
SRR5814408	0	0	0	0.0440044	0.00020002	0	0.00650065	0	0.00010001	0.00040004	0.00050005	0	0	0.00010001	0.0745075	0.0164016	0	0	0	0.00010001	0	0.0639064	0.00160016	0	0	0	0.00610061	0.00080008	0.107811	0	0.0030003	0.00010001	0.00270027	0	0.00030003	0.00010001	0	0.0589059	0.00030003	0.00010001	0	0	0	0	0.00030003	0.00140014	0	0	0.0215022
SRR5814409	0	0	0	0.0205103	0	0	0.00170085	0	0	0.00030015	0.00070035	0	0	0.0002001	0.106553	0.0397199	0	0	0	0.00010005	0	0.0306153	0.00270135	0	0	0	0.0018009	0.00010005	0.0898449	0	0.0024012	0	0.0008004	0	0.00190095	0.00090045	0	0.025913	0.0002001	0.00010005	0	0	0	0	0.00030015	0.00030015	0.00010005	0	0.0549275
SRR5814410	0	0	0	0.049228	0.000100261	0	0.00631642	0	0	0	0.00100261	0	0	0	0.0991578	0.0172448	0	0	0	0.00210547	0	0.086926	0.000401043	0	0	0	0.00431121	0	0.068478	0	0.021556	0	0.00200521	0	0.000100261	0	0	0.0482254	0	0	0	0	0	0	0.0293764	0.00180469	0	0	0.0394024
SRR5814411	0	0	0	0.068118	0	0	0.013744	0	0	0	0.000200642	0	0	0	0.0858748	0.0286918	0	0	0	0	0	0.0609952	0.00200642	0	0	0	0.00471509	0.00210674	0.108648	0	0.0290931	0	0.00170546	0	0	0	0	0.0595907	0	0	0	0	0	0	0.0146469	0.0024077	0	0	0.0320024
SRR5814412	0	0	0.0002	0.0275	0	0	0.0032	0	0	0.0002	0.0009	0	0	0	0.1186	0.0549	0	0	0	0.0001	0	0.0349	0.0041	0	0	0	0.002	0.0004	0.0939	0	0.0024	0	0.0008	0	0.0013	0.0018	0.0001	0.0274	0.0001	0	0	0	0	0	0.0001	0.0006	0	0	0.0712
SRR5817739	0	0	0.00020016	0.0804644	0.00010008	0	0.0005004	0	0.00010008	0	0	0	0	0	0.0415332	0.0245196	0	0	0	0	0	0.109488	0.00140112	0	0	0	0.00480384	0.00190152	0.0597478	0	0.007506	0.00010008	0.00890713	0	0.00140112	0.00020016	0.0172138	0.126902	0.00010008	0.00010008	0	0.00010008	0	0	0.00160128	0.00240192	0.00010008	0	0.0170136
SRR5817740	0	0	0	0.0992099	0.00030003	0	0.0463046	0	0	0.00010001	0.00030003	0	0	0	0.039904	0.059606	0	0	0	0	0	0.0670067	0.00120012	0	0	0	0.00340034	0.00050005	0.0935094	0	0.0165017	0.00010001	0.0255026	0	0.0010001	0.00030003	0.00070007	0.0343034	0	0.00080008	0	0	0	0	0.00260026	0.00010001	0	0	0.0330033
SZ73	0.00010006	0	0.0075045	0.0275165	0.00040024	0.00010006	0.00180108	0	0.0005003	0.00130078	0.0346208	0.00030018	0	0.00090054	0.023414	0.00810486	0	0	0	0.00040024	0	0.0536322	0.00180108	0.00020012	0	0	0.00610366	0.0141085	0.148889	0.00010006	0.0289174	0.00030018	0.00040024	0	0.00090054	0	0	0.158695	0.00020012	0	0.00010006	0	0	0.00040024	0.00540324	0.0010006	0	0.00020012	0.0179107
SZ74	0.00030003	0	0.0186019	0.0485049	0.00650065	0.00010001	0.00810081	0.00010001	0.0020002	0.0020002	0.155016	0.00010001	0	0.00130013	0.0229023	0.00490049	0	0	0	0.00050005	0	0.029703	0.00070007	0	0.00040004	0	0.00660066	0.00820082	0.167517	0	0.00110011	0.00010001	0.00050005	0	0.00040004	0	0.00010001	0.0956096	0.00010001	0	0	0	0.00030003	0.00030003	0.00380038	0.00060006	0	0.00090009	0.0190019
SZ75	0	0	0.00762746	0.0219791	0.00301084	0	0.0100361	0	0.00080289	0.00140506	0.0489763	0.000100361	0	0.000301084	0.0181654	0.00742674	0	0	0	0.000100361	0	0.0759735	0.00170614	0.000100361	0.000200723	0	0.00421517	0.0192694	0.163087	0	0.0131473	0.000100361	0.000501807	0	0.00120434	0.000200723	0	0.154155	0.000602168	0	0.000100361	0.000200723	0.000501807	0.000200723	0.0111401	0.0173625	0	0	0.0093336
SZ76	0.000300421	0	0.0240336	0.0531744	0.00761065	0	0.00710995	0	0.00360505	0.00230322	0.165932	0.00010014	0	0.0010014	0.0190266	0.00480673	0	0.000500701	0.00010014	0.000500701	0	0.0220308	0.000300421	0	0	0	0.00480673	0.00570799	0.17164	0	0.00640897	0.00010014	0.0010014	0	0.000300421	0	0	0.145904	0.000400561	0	0.00020028	0	0.000300421	0.00010014	0.00230322	0.000901262	0	0.00010014	0.0103144
SZ77	0.00020014	0	0.00560392	0.0526368	0.00330231	0	0.00530371	0	0.00080056	0.00650455	0.0367257	0.00010007	0	0.00090063	0.022916	0.00840588	0	0.00010007	0	0.00040028	0	0.0584409	0.00190133	0	0	0	0.00290203	0.00470329	0.158411	0	0.0439308	0.00120084	0.00120084	0	0.00090063	0	0.00010007	0.153007	0.00010007	0	0	0.00010007	0.00050035	0.00010007	0.00480336	0.00120084	0	0	0.0141099
SZ78	0.00010003	0	0.0228068	0.0520156	0.00650195	0.00020006	0.0179054	0	0.00310093	0.00320096	0.153746	0.00020006	0	0.00220066	0.0183055	0.00570171	0	0.00020006	0	0.00110033	0	0.0330099	0.00030009	0	0.00030009	0	0.00620186	0.0178053	0.157047	0	0.00280084	0	0.00080024	0	0.00010003	0	0	0.0972292	0.00080024	0	0	0.00010003	0.00130039	0.00020006	0.00350105	0.00160048	0	0.00020006	0.0090027
SZ79	0	0.00010002	0.00740148	0.019904	0.00170034	0	0.00380076	0.00010002	0.00070014	0.00320064	0.0367073	0	0	0.00070014	0.0272054	0.00690138	0	0.00020004	0	0.00020004	0	0.0618124	0.00240048	0	0	0	0.00470094	0.00890178	0.193539	0	0.109322	0	0.00030006	0	0.00040008	0.00010002	0	0.103921	0.00020004	0	0.00010002	0	0.00010002	0.00010002	0.00330066	0.00070014	0	0	0.014803
SZ80	0.00030015	0	0.0102051	0.0429215	0.00830415	0	0.0155078	0	0.0036018	0.00150075	0.115558	0.00010005	0	0.00130065	0.0207104	0.0064032	0	0.0004002	0	0.00070035	0	0.0231116	0.00090045	0	0.0002001	0	0.00530265	0.0016008	0.23902	0	0.0022011	0	0.0008004	0	0.0004002	0.00030015	0	0.116158	0.00050025	0	0	0	0.00010005	0.0002001	0.0044022	0.0006003	0	0.00030015	0.0134067
SZ81	0.00050045	0	0.0105095	0.0314283	0.00260234	0.00020018	0.0107096	0	0.00140126	0.00310279	0.1116	0.00010009	0	0.00120108	0.0214193	0.00740667	0	0.00020018	0	0.00040036	0	0.0462416	0.00170153	0	0.00010009	0	0.00540486	0.01111	0.156941	0	0.0561505	0.00010009	0.00040036	0	0.00120108	0	0.00010009	0.131819	0.00050045	0	0.00010009	0.00010009	0.00020018	0.00020018	0.00360324	0.00030027	0	0	0.0148133
SZ82	0.00020002	0.00020002	0.0106011	0.0465047	0.00960096	0.00020002	0.0165017	0.00010001	0.00360036	0.0010001	0.124112	0.00020002	0	0.00120012	0.0265027	0.00560056	0	0.00020002	0	0.00140014	0	0.0221022	0.00150015	0	0	0	0.00550055	0.020002	0.189119	0	0.00140014	0	0.00060006	0	0.00040004	0.00020002	0	0.118112	0.00050005	0	0	0	0.00060006	0.00040004	0.00380038	0.00030003	0	0.00010001	0.020402
SZ83	0.0003	0	0.015	0.0282	0.0028	0	0.0068	0	0.0017	0.0053	0.0969	0	0	0.0016	0.0267	0.0054	0	0.0003	0	0.0006	0	0.0625	0.0025	0	0	0	0.0052	0.0158	0.1513	0	0.043	0.0002	0.0005	0	0.0008	0.0011	0.0003	0.1243	0.0002	0	0.0001	0	0.0009	0.0003	0.0041	0.001	0	0.0003	0.0174
SZ84	0.0005	0.0001	0.0103	0.0404	0.0063	0.0002	0.0197	0.0001	0.0024	0.0023	0.1159	0.0003	0	0.002	0.0239	0.0077	0	0.0006	0	0.0006	0	0.0294	0.0006	0.0001	0.0001	0	0.0054	0.016	0.2111	0	0.0035	0.0001	0.0005	0	0.0007	0	0	0.1251	0.0006	0	0	0	0.0004	0.0003	0.0042	0.0009	0	0.0004	0.0124
XMD1	0.00010009	0	0.0010009	0.0637574	0.00010009	0	0.00010009	0.00050045	0.00010009	0.00110099	0.00450405	0.00010009	0	0	0.0517466	0.0140126	0	0.00010009	0	0	0	0.0491442	0.00130117	0.00010009	0	0	0.00740667	0.00570513	0.0669603	0	0.0259233	0	0.00230207	0	0.00150135	0.00040036	0.00010009	0.100991	0.00050045	0	0	0	0	0	0.00130117	0.00620559	0	0	0.0252227
XMD10	0.00010019	0	0.00300571	0.103897	0.000300571	0	0.000200381	0.000300571	0.000200381	0.000801523	0.0104198	0	0	0.00010019	0.0593127	0.0167318	0	0.00010019	0	0.000300571	0	0.039475	0.00160305	0	0.00010019	0	0.004208	0.0145276	0.0675283	0	0.00981866	0.000200381	0.00601142	0	0.000300571	0.000801523	0	0.0887687	0.00010019	0	0	0	0.00010019	0	0.00250476	0.002104	0	0	0.0369702
XMD11	0.00010009	0	0.00290261	0.124412	0.00010009	0	0.00010009	0.000800721	0.00020018	0.00050045	0.00840757	0	0	0	0.0475428	0.013312	0	0	0	0.00020018	0	0.0436393	0.00220198	0	0	0	0.00340306	0.0050045	0.0481433	0	0.0262236	0	0.00440396	0	0.00140126	0.00010009	0.00010009	0.0721649	0	0	0	0	0	0	0.00140126	0.00280252	0	0	0.0306276
XMD12	0.00010012	0	0.00370445	0.102723	0.00020024	0	0.00020024	0.00030036	0.00010012	0.000500601	0.0128154	0	0	0	0.052463	0.0137165	0	0.00030036	0	0.00020024	0	0.0336404	0.00020024	0	0.00010012	0	0.00350421	0.00670805	0.0660793	0	0.0191229	0.00010012	0.00500601	0	0.000400481	0.000400481	0.00030036	0.0903084	0	0	0	0	0	0.00010012	0.00240288	0.00160192	0	0	0.030837
XMD2	0	0	0.00370816	0.0521147	0.000300661	0	0.000901984	0.0010022	0	0.000901984	0.0156344	0	0	0.00010022	0.0453999	0.0122269	0	0.00010022	0	0.000300661	0	0.0410904	0.00180397	0.00010022	0	0	0.00631389	0.0365805	0.0875927	0.00010022	0.0197434	0	0.00541191	0	0.0010022	0.00010022	0	0.135598	0.00010022	0	0	0	0	0.00010022	0.00230507	0.00260573	0	0	0.0240529
XMD3	0	0	0.00240216	0.0641577	0.00010009	0	0.000800721	0.00050045	0	0.00050045	0.00670604	0	0	0.00010009	0.0473426	0.0177159	0	0	0	0	0	0.0523471	0.00180162	0	0.00010009	0	0.0071064	0.00990892	0.0769693	0	0.0237213	0	0.00420378	0	0.000800721	0.00050045	0.00030027	0.105495	0.00020018	0	0	0.00010009	0	0	0.00240216	0.00220198	0	0	0.027725
XMD4	0	0	0.00190171	0.0257232	0.00020018	0	0.00030027	0.00030027	0	0.000800721	0.00640577	0	0	0.00010009	0.0282254	0.00770694	0	0	0	0	0	0.124212	0.00310279	0	0	0	0.00430387	0.0620559	0.0537484	0	0.00680613	0	0.00260234	0	0.00060054	0.00010009	0.00010009	0.119508	0.00020018	0	0.00010009	0.00010009	0	0	0.00800721	0.0418377	0	0	0.0191172
XMD5	0.00010003	0	0.00180054	0.0788236	0.00010003	0	0.00050015	0.00030009	0.00010003	0.00130039	0.00930279	0	0	0.00010003	0.0537161	0.0135041	0	0	0	0.00040012	0	0.0421126	0.00140042	0	0	0	0.00710213	0.00660198	0.086526	0	0.0130039	0	0.00690207	0	0.0010003	0.00040012	0.00010003	0.125738	0.00030009	0	0	0	0	0.00030009	0.00230069	0.00150045	0	0	0.0375113
XMD6	0.0002001	0	0.0038019	0.0608304	0.0004002	0	0.00070035	0.00130065	0.00030015	0.0010005	0.0272136	0	0	0.00010005	0.0481241	0.0103052	0	0	0	0.00050025	0	0.0413207	0.00190095	0	0	0	0.0072036	0.0268134	0.0826413	0	0.00950475	0	0.00470235	0	0.0016008	0.00030015	0.0002001	0.138169	0.0002001	0.00010005	0	0	0	0	0.00390195	0.00310155	0	0	0.0305153
XMD7	0	0	0.00330165	0.0914457	0.00010005	0	0.00110055	0.00110055	0	0.0002001	0.0110055	0	0	0.00010005	0.0462231	0.0142071	0	0.00010005	0	0.00010005	0	0.0492246	0.00110055	0	0	0	0.00610305	0.0162081	0.0634317	0	0.0287144	0.00030015	0.0062031	0	0.0012006	0.0008004	0	0.0906453	0.0002001	0	0	0	0	0	0.00210105	0.00070035	0	0	0.0294147
XMD8	0.00050045	0	0.0060054	0.0659594	0.00110099	0	0.00110099	0.000800721	0.00020018	0.000900811	0.0275248	0	0	0.00020018	0.0484436	0.0121109	0	0	0	0.000700631	0	0.0409368	0.000800721	0	0	0	0.00520468	0.0172155	0.0857772	0	0.00660595	0	0.00460414	0	0.00110099	0.000800721	0.00020018	0.158242	0.00030027	0	0	0.00010009	0.00010009	0	0.00540486	0.00700631	0	0.00010009	0.0262236
XMD9	0.00010008	0	0.0015012	0.0770616	0.00010008	0.00010008	0.00020016	0.00040032	0.00010008	0.00070056	0.00820657	0	0	0	0.0473379	0.0156125	0	0.00010008	0	0	0	0.0533427	0.00340272	0	0	0	0.00440352	0.00880705	0.0492394	0	0.0511409	0	0.00420336	0	0.00040032	0.0005004	0.00020016	0.068755	0	0.00010008	0	0	0	0	0.00210168	0.0010008	0	0	0.0328263
YX13	0	0	0.00140224	0.0402644	0	0	0.000300481	0	0.0010016	0.000300481	0.00290465	0.00010016	0	0.00110176	0.0584936	0.00921474	0	0	0	0.000300481	0	0.0720152	0.00330529	0	0	0	0.00520833	0.00390625	0.090645	0	0.0294471	0.00120192	0.00230369	0	0.000901442	0	0.00110176	0.106871	0.000300481	0	0	0	0	0.000300481	0.00340545	0.00180288	0	0	0.0238381
YX14	0.00020016	0	0.00620496	0.0583467	0.00040032	0	0.00120096	0	0.00030024	0.000800641	0.0169135	0.00010008	0	0.000800641	0.0484388	0.0060048	0	0	0	0.00010008	0	0.0604484	0.00260208	0	0	0	0.00910729	0.0169135	0.0969776	0	0.00540432	0.00160128	0.00210168	0	0.00110088	0	0.00040032	0.182546	0	0.00010008	0	0	0	0.00030024	0.00520416	0.00900721	0	0.00030024	0.0164131
YX15	0	0	0.00210315	0.0653981	0.000400601	0	0.00010015	0	0.0002003	0.000701052	0.00460691	0	0	0.000400601	0.0522784	0.00911367	0	0	0	0	0	0.068002	0.0018027	0	0	0	0.00550826	0.00340511	0.0975463	0	0.0224337	0.000400601	0.00210315	0	0.000801202	0.00010015	0.000500751	0.101452	0.0002003	0.0002003	0.00010015	0	0	0.000901352	0.00280421	0.0010015	0	0	0.0234352
YX16	0.00010007	0	0.00810567	0.0479336	0.00010007	0	0.00040028	0	0.00120084	0.00060042	0.0297208	0	0	0.00030021	0.0524367	0.0126088	0	0	0	0.00030021	0	0.0550385	0.00170119	0.00010007	0.00010007	0	0.0110077	0.0144101	0.146102	0	0.00450315	0.00060042	0.00330231	0	0.00050035	0	0.00010007	0.155609	0	0	0.00020014	0	0.00010007	0.00050035	0.00490343	0.00190133	0	0.00010007	0.0177124
YX17	0	0	0.0018018	0.0391391	0.0001001	0	0.000700701	0	0.000600601	0.000800801	0.0049049	0	0	0.000600601	0.0508509	0.0115115	0	0	0	0.0002002	0	0.087988	0.0026026	0	0	0	0.00560561	0.00630631	0.105606	0	0.0149149	0.0003003	0.0013013	0	0.000500501	0	0.0003003	0.154354	0.0002002	0.0001001	0	0	0	0.0003003	0.0029029	0.0022022	0	0	0.0196196
YX18	0.0004002	0	0.00570285	0.0397199	0.00050025	0.00010005	0.0008004	0	0.0016008	0.0012006	0.0226113	0.0004002	0	0.00050025	0.0456228	0.00650325	0	0	0	0.0002001	0	0.0626313	0.0016008	0	0.00010005	0	0.0115058	0.0104052	0.106053	0	0.0030015	0.00030015	0.00050025	0	0.0006003	0	0.0004002	0.216408	0.00030015	0	0	0	0	0.00050025	0.0030015	0.0016008	0	0	0.0156078
YX19	0	0	0.00150195	0.0541704	0.00010013	0	0.000400521	0	0	0.00020026	0.00270351	0	0	0.000400521	0.0449584	0.0134174	0	0.00010013	0	0.00020026	0	0.091519	0.00340443	0	0	0	0.00560729	0.00340443	0.0732953	0	0.0631821	0.00010013	0.00130169	0	0.000400521	0.00020026	0.000400521	0.079203	0	0	0	0	0	0	0.00781015	0.00120156	0	0	0.0222289
YX20	0.00010018	0	0.00370667	0.0727309	0.000400721	0	0.00130234	0.00010018	0.000200361	0.000400721	0.0071128	0	0	0.00010018	0.0424765	0.00571028	0	0	0	0.000400721	0	0.0550992	0.00310559	0	0	0	0.00530956	0.0310559	0.0612102	0	0.0191344	0.000601082	0.00210379	0	0.00140252	0.000200361	0.000200361	0.150571	0.000601082	0	0	0	0	0	0.00571028	0.00110198	0	0	0.0207373
YX21	0	0	0.00630568	0.0618557	0.00030027	0.00020018	0.000800721	0.00010009	0.00020018	0.00030027	0.0187168	0	0	0.00030027	0.0557502	0.0135122	0	0.00010009	0	0.00050045	0	0.0658593	0.00350315	0	0.00020018	0	0.00490441	0.00580522	0.112201	0	0.0236213	0.00050045	0.00250225	0	0.00120108	0.00050045	0.00050045	0.1116	0.00010009	0	0	0	0.00010009	0.00010009	0.0060054	0.000900811	0	0	0.0256231
YX22	0.00010008	0	0.018715	0.0995797	0.00230184	0	0.00260208	0.00020016	0.000800641	0.000800641	0.0756605	0	0	0.0005004	0.0419335	0.00620496	0	0.00010008	0	0.00070056	0	0.0316253	0.00060048	0.00010008	0.00060048	0	0.00480384	0.0344275	0.116193	0	0.0060048	0.00020016	0.000900721	0	0.00030024	0	0.00010008	0.145516	0.00020016	0	0	0	0.00010008	0.00060048	0.00730584	0.0015012	0	0.00040032	0.0176141
YX23	0	0	0.0056	0.035	0.0004	0	0.0003	0	0	0	0.0036	0	0	0.0002	0.0646	0.0195	0	0	0	0.0004	0	0.1014	0.0041	0	0	0.0001	0.0052	0.0041	0.1066	0	0.0127	0	0.0028	0	0.0002	0.0008	0	0.0988	0	0	0	0	0	0	0.0106	0.0007	0	0.0002	0.0306
YX24	0.00010016	0	0.0198317	0.103365	0.0015024	0.00010016	0.00260417	0.000500801	0.000500801	0.000600962	0.0451723	0	0	0	0.0467748	0.00460737	0	0.000300481	0	0.000901442	0	0.039363	0.00120192	0	0.00010016	0	0.00600962	0.0219351	0.105869	0	0.00661058	0.000701122	0.00120192	0	0.000901442	0.00010016	0.000200321	0.135016	0.00010016	0	0	0.00010016	0.00010016	0.000200321	0.00380609	0.00180288	0	0.000200321	0.0207332
YX25	0	0	0.0040012	0.06652	0.00070021	0	0.00050015	0	0.00020006	0.00040012	0.0142043	0	0	0.00030009	0.0396119	0.00760228	0	0	0	0.00020006	0	0.076623	0.00290087	0	0.00020006	0	0.00460138	0.00720216	0.056617	0	0.0606182	0.00030009	0.0010003	0	0.00070021	0.00010003	0.00050015	0.0977293	0.00010003	0	0.00010003	0	0	0.00040012	0.00310093	0.00170051	0	0	0.0203061
YX26	0	0	0.00410369	0.0753678	0.00040036	0	0.00040036	0	0.00020018	0.000700631	0.0220198	0.00020018	0	0.00030027	0.0443399	0.00780703	0	0	0	0.00020018	0	0.0686618	0.00210189	0	0	0	0.00630568	0.00330297	0.0675608	0	0.0241217	0.00020018	0.00120108	0	0.00110099	0.00010009	0	0.102092	0.00020018	0	0	0	0	0.00010009	0.00240216	0.00120108	0	0	0.024422
YX27	0.00010014	0	0.00841178	0.0613859	0.000801122	0	0.000600841	0	0.00020028	0.000300421	0.0201282	0	0	0.00020028	0.0399559	0.0111156	0	0.000400561	0	0.000600841	0	0.0731023	0.00260365	0	0.00010014	0	0.00400561	0.0129181	0.0779091	0	0.0719007	0.000700981	0.0025035	0	0.000801122	0.00020028	0.000300421	0.129181	0.00020028	0	0	0	0.00010014	0.00010014	0.00410575	0.00140196	0	0	0.0195273
YX28	0	0	0.0047047	0.072973	0.000500501	0	0.0003003	0.0001001	0.000500501	0.0016016	0.0223223	0	0	0.0002002	0.0325325	0.00730731	0	0.0001001	0	0.000500501	0	0.0622623	0.0014014	0	0	0	0.0045045	0.0407407	0.0675676	0	0.0342342	0.0004004	0.0004004	0	0.0011011	0.0003003	0.0002002	0.135836	0.0003003	0	0.0001001	0.0001001	0	0.0002002	0.00510511	0.0018018	0	0	0.0176176
YX29	0.00010007	0	0.00880616	0.0712499	0.00060042	0	0.00020014	0	0.00010007	0.00090063	0.0262184	0	0	0	0.0411288	0.011408	0	0.00020014	0	0.00080056	0	0.060042	0.00230161	0	0.00010007	0	0.00310217	0.0193135	0.082858	0	0.0709497	0.00030021	0.00110077	0	0.00040028	0.00020014	0.00010007	0.124887	0.00010007	0	0	0	0	0.00020014	0.00510357	0.00270189	0	0	0.0192134
YX30	0.0002002	0	0.004004	0.0727728	0.0003003	0	0.0003003	0	0.0002002	0.000700701	0.0149149	0	0	0.0003003	0.0387387	0.0122122	0	0.0002002	0	0.0003003	0	0.0715716	0.0031031	0.0001001	0	0	0.0036036	0.00560561	0.0746747	0	0.0171171	0.000600601	0.000500501	0	0.0014014	0.0001001	0.0002002	0.131231	0	0	0	0	0.000500501	0.0001001	0.00710711	0.003003	0	0	0.0191191
SRR2026993	0	0	0.00340034	0.0141014	0	0	0.00020002	0	0	0.00020002	0.0122012	0.00010001	0	0.00010001	0.0230023	0.0123012	0	0.00040004	0.00010001	0.00020002	0	0.0485049	0.00050005	0	0.00040004	0	0.0122012	0.0532053	0.0435044	0	0.0206021	0	0.00080008	0	0.00150015	0.00010001	0.00060006	0.262226	0.00020002	0	0	0.00010001	0	0	0.0060006	0.00410041	0	0	0.0112011
SRR2027257	0.0001	0	0.0034	0.0134	0	0	0.0002	0	0	0.0002	0.0123	0	0	0.0001	0.0222	0.0123	0	0.0002	0.0001	0.0002	0	0.0485	0.0004	0	0.0001	0	0.0127	0.0536	0.0427	0	0.0187	0	0.0006	0	0.0011	0	0.0005	0.2564	0.0001	0	0	0.0001	0	0	0.006	0.0042	0	0	0.0111
SRR2027260	0	0	0.00360072	0.0170034	0.00020004	0	0.00080016	0	0	0.00020004	0.0133027	0	0	0.00010002	0.0328066	0.0179036	0	0.00020004	0	0.00030006	0	0.0366073	0.0005001	0.00010002	0	0	0.0144029	0.0326065	0.0592118	0	0.00720144	0	0.00140028	0	0.00080016	0.00010002	0.00070014	0.240748	0	0	0	0	0.00010002	0.00010002	0.00460092	0.00210042	0	0.00010002	0.0144029
SRR2027262	0.00010001	0	0.00560056	0.0250025	0.00030003	0	0.00330033	0	0.00040004	0.00030003	0.0443044	0	0	0.00020002	0.019902	0.0117012	0	0.00030003	0.00010001	0.00020002	0	0.0773077	0.00060006	0	0.00150015	0	0.0191019	0.153715	0.0647065	0	0.00520052	0	0.00010001	0	0.00020002	0	0.00060006	0.239924	0.00030003	0	0	0	0.00060006	0.00030003	0.0134013	0.00930093	0	0.00030003	0.00850085
SRR2027265	0	0	0.0045	0.0328	0.0004	0	0.0037	0	0	0.0003	0.0234	0	0	0.0001	0.0255	0.039	0.0001	0.0002	0	0.0005	0	0.0588	0.0013	0.0004	0.0018	0	0.0165	0.1113	0.1005	0.0001	0.0055	0	0.0006	0	0.0001	0	0.0012	0.2036	0	0	0.0001	0	0.001	0.0001	0.0232	0.0089	0	0.0001	0.0071
SRR2027269	0	0	0.0032	0.0118	0	0	0.0009	0	0.0001	0.0002	0.0117	0	0	0.0001	0.0328	0.0377	0.0001	0	0	0.0003	0	0.0792	0.0012	0.0004	0.0003	0	0.0082	0.0662	0.0789	0	0.0195	0	0.0002	0	0.0005	0.0003	0.001	0.1838	0.0001	0	0.0002	0	0.0016	0	0.0231	0.0061	0	0.0005	0.0081
SRR2027274	0	0	0.00972041	0.0220463	0.00010021	0	0.00140295	0	0.000200421	0.000200421	0.0431907	0	0	0.000501052	0.0337709	0.0148311	0	0.000300631	0	0.000801684	0	0.0520092	0.000200421	0.000400842	0.000200421	0	0.0175368	0.0320673	0.059024	0	0.0108227	0.00010021	0.000300631	0	0.000701473	0.00010021	0.000501052	0.31927	0.000200421	0	0	0	0.000601263	0.000400842	0.00420884	0.00972041	0	0	0.0111234
SRR2027275	0	0	0.0107	0.0274	0.0001	0	0.0008	0	0	0.0005	0.0242	0	0	0.0003	0.0285	0.0193	0	0.0001	0	0.0005	0	0.079	0.0004	0.0002	0.0002	0	0.0131	0.0283	0.0576	0	0.0068	0	0.0006	0	0.0006	0	0.0007	0.3204	0	0	0	0	0.0005	0	0.0049	0.0215	0	0	0.0098
SRR2027313	0	0	0.00170017	0.0112011	0.00010001	0	0.00050005	0	0	0	0.00530053	0.00010001	0	0	0.0291029	0.0317032	0	0.00010001	0	0.00050005	0	0.0655066	0.0010001	0	0	0	0.00840084	0.0843084	0.0443044	0	0.00810081	0	0.00070007	0	0.00050005	0	0.00080008	0.273527	0.00030003	0	0.00020002	0	0.00030003	0	0.0172017	0.0114011	0	0	0.00870087
SRR2027323	0	0	0.00460092	0.0186037	0	0	0.00070014	0	0	0.0005001	0.0220044	0.00010002	0	0.00080016	0.0273055	0.0121024	0	0.00010002	0.00020004	0.00040008	0	0.0679136	0.00080016	0	0.00030006	0	0.0120024	0.0377075	0.0443089	0	0.00670134	0	0.0005001	0	0.0015003	0.00010002	0.00020004	0.319964	0.00020004	0	0	0	0.00020004	0	0.00380076	0.0232046	0	0.00020004	0.0115023
SRR2027345	0	0	0.0031	0.0226	0.0001	0	0.0003	0	0	0.0003	0.0092	0	0	0.0003	0.0397	0.0244	0	0.0002	0	0.0003	0	0.0574	0.0009	0.0002	0.0001	0	0.0088	0.0489	0.0626	0.0002	0.0027	0.0001	0.0017	0	0.0006	0	0.0004	0.2823	0.0002	0	0	0	0.0001	0	0.0056	0.0069	0	0.0001	0.0163
SRR2027381	0.0001	0	0.0033	0.0169	0.0001	0	0.0007	0	0	0.0004	0.009	0	0	0.0003	0.0312	0.0216	0	0.0002	0	0.0001	0	0.0659	0.0007	0	0.0005	0	0.0085	0.0512	0.0498	0	0.0228	0	0.0005	0	0.0009	0.0001	0.0005	0.2356	0.0001	0	0	0	0.0001	0	0.0106	0.0061	0	0	0.0115
SRR2027383	0.0001	0	0.0068	0.0259	0	0	0.0016	0	0	0.0002	0.0161	0.0001	0	0.0002	0.0332	0.0245	0	0.0001	0	0.0003	0	0.057	0.0005	0.0002	0.0004	0	0.0138	0.0765	0.0683	0	0.0065	0	0.0005	0	0.0007	0.0002	0.0007	0.2591	0	0	0	0	0	0.0001	0.0096	0.0067	0	0	0.0115
SRR2032883	0	0	0.0049	0.0193	0.0007	0	0.0003	0	0	0.0003	0.0219	0	0	0	0.0375	0.0439	0.0001	0.0001	0	0.0008	0.0001	0.0695	0.0014	0.001	0.0004	0	0.0153	0.0165	0.1136	0	0.0093	0	0	0	0.0006	0	0.001	0.2316	0	0	0	0	0.0004	0.0002	0.0213	0.0023	0	0.0002	0.0061
SRR2032884	0	0	0.0018	0.0085	0	0	0.0015	0	0	0.0001	0.0069	0	0	0	0.0318	0.0456	0	0	0	0.0001	0.0001	0.1185	0.001	0.0004	0.0005	0	0.0097	0.0227	0.0835	0.0002	0.0073	0	0.0001	0	0.0007	0	0.0012	0.2127	0	0	0.0001	0	0.0012	0.0005	0.0528	0.0084	0	0	0.0058
SRR2032885	0	0	0.00531915	0.0164593	0	0	0.000200723	0.000100361	0.000200723	0.000100361	0.00903252	0	0	0	0.0536933	0.0350261	0	0.000301084	0	0.000602168	0	0.0707547	0.000301084	0.000401445	0	0	0.0175632	0.00551987	0.0402449	0	0.0200723	0.000100361	0.000200723	0	0.0013047	0.000100361	0.000501807	0.233139	0.000100361	0	0	0.000100361	0.00100361	0	0.00451626	0.00170614	0	0.000401445	0.0142513
SRR2032886	0.0001	0	0.0094	0.0201	0.0002	0	0.0008	0	0	0.0002	0.008	0	0	0	0.0512	0.0313	0	0.0001	0	0.0022	0	0.0354	0.0007	0.0002	0.0001	0	0.0178	0.0022	0.0554	0	0.0036	0	0.0018	0	0.0009	0	0.0011	0.284	0	0	0	0	0.0002	0.0002	0.0079	0.0013	0	0.0001	0.0128
SRR2032887	0	0	0.00380038	0.0130013	0.00010001	0	0.00070007	0	0	0.00010001	0.00690069	0.00010001	0	0	0.0452045	0.0545055	0	0.00020002	0	0.00040004	0	0.0475048	0.00020002	0	0	0	0.0129013	0.00340034	0.0665067	0	0.00840084	0	0.00030003	0	0.00160016	0.00020002	0.00110011	0.243824	0	0	0	0	0.00030003	0.00010001	0.0118012	0.00210021	0	0.00010001	0.0142014
SRR2032894	0	0	0.0007	0.0457	0	0	0.0004	0	0	0.0001	0.004	0	0	0	0.0394	0.0175	0	0.0001	0	0	0	0.0454	0.0009	0	0.0002	0	0.0172	0.0082	0.0645	0	0.0039	0	0.0014	0	0.0011	0	0.0012	0.252	0.0004	0	0	0	0.0001	0	0.006	0.0043	0	0	0.0236
SRR2032895	0	0	0.00110011	0.0351035	0	0	0.00120012	0.00010001	0	0	0.00140014	0	0	0	0.0621062	0.0428043	0	0	0	0.00010001	0	0.0232023	0.00080008	0	0	0	0.0129013	0.00260026	0.0649065	0	0.0030003	0	0.00280028	0	0.00030003	0	0.00290029	0.178518	0	0.00070007	0	0	0.00030003	0.00010001	0.0265027	0.00120012	0	0	0.0225023
SRR2032896	0	0	0.00240048	0.0340068	0.00020004	0	0.00120024	0	0	0.00020004	0.0065013	0	0	0.00020004	0.0606121	0.0354071	0	0.00010002	0	0.00010002	0	0.0482096	0.0005001	0.00010002	0	0	0.0163033	0.00930186	0.0680136	0	0.0104021	0	0.00230046	0	0.0005001	0	0.00130026	0.238448	0.00010002	0	0	0	0.00010002	0.00010002	0.0090018	0.00370074	0	0	0.0266053
SRR2032897	0	0	0.002	0.0154	0	0	0.002	0	0	0.0003	0.0043	0	0	0.0002	0.0259	0.033	0	0.0001	0.0001	0	0	0.1338	0.0015	0.0004	0.0003	0	0.0114	0.0326	0.0778	0.0001	0.0037	0	0.0009	0	0	0.0001	0.0022	0.276	0	0	0	0	0.0011	0	0.0598	0.0045	0	0	0.008
SRR2032899	0	0	0.0008	0.0304	0	0	0.0012	0	0	0.0002	0.0015	0	0	0.0001	0.0504	0.0504	0	0	0	0.0001	0	0.0302	0.0008	0	0	0	0.0146	0.004	0.0736	0	0.0031	0	0.002	0	0.0002	0	0.0044	0.2171	0	0	0	0	0	0.0002	0.0232	0.001	0	0	0.0278
SRR2032900	0	0	0.0034	0.0312	0.0001	0	0.0004	0	0.0001	0.0001	0.0076	0	0	0	0.0517	0.0258	0	0.0001	0	0.0004	0	0.0285	0.0004	0.0001	0.0001	0	0.0157	0.0019	0.0671	0	0.0036	0	0.0026	0	0.0001	0	0.0005	0.2938	0.0001	0	0	0.0001	0	0	0.0024	0.0012	0	0.0001	0.0317
SRR2032901	0	0	0.0013	0.0184	0	0	0.0003	0.0001	0	0.0001	0.0054	0	0	0.0002	0.0545	0.0429	0	0.0001	0.0001	0.0002	0	0.0221	0.0006	0.0002	0	0	0.0169	0.0024	0.0813	0	0.0024	0	0.0023	0	0.0003	0	0.0021	0.2915	0	0	0	0.0001	0.0003	0.0002	0.0114	0.0022	0	0.0001	0.0241
SRR2032902	0	0	0.0014	0.0141	0	0	0.0003	0.0002	0	0.0002	0.003	0	0	0	0.0502	0.0323	0	0	0	0.0001	0	0.0237	0.0003	0	0	0	0.0148	0.0021	0.0598	0	0.0025	0	0.0013	0	0.0001	0	0.0027	0.3089	0.0004	0	0	0	0	0	0.0124	0.0003	0	0	0.0203
SRR2032903	0.00010002	0	0.00320064	0.0256051	0.00010002	0	0.00080016	0	0	0.00030006	0.0155031	0.00010002	0	0.00020004	0.0443089	0.0257051	0	0	0	0	0	0.0438088	0.00040008	0	0	0	0.0130026	0.00790158	0.0640128	0.00020004	0.0040008	0.00010002	0.00080016	0	0.00030006	0.00030006	0.00020004	0.24995	0.00020004	0	0	0.00010002	0.00020004	0	0.0025005	0.00160032	0	0	0.0230046
SRR2032904	0	0	0.0014	0.0268	0.0002	0	0.0007	0	0	0.0003	0.0021	0	0	0	0.0404	0.04	0	0	0	0.0001	0	0.0401	0.0004	0	0.0001	0	0.0148	0.0062	0.0687	0	0.0047	0	0.0018	0	0.0003	0	0.0033	0.2199	0	0	0	0	0.0001	0.0001	0.0186	0.0015	0	0	0.0218
SRR2032905	0.0001	0	0.0024	0.0195	0.0003	0	0.0013	0	0	0	0.0125	0	0	0.0003	0.032	0.0359	0	0	0.0001	0	0	0.053	0.0005	0.0005	0.0002	0	0.0176	0.0237	0.0812	0	0.0033	0	0.0011	0	0.0002	0	0.0023	0.2423	0.0005	0.0001	0	0.0001	0.0004	0	0.0243	0.0054	0	0	0.018
SRR2032906	0	0	0.0012	0.0238	0	0	0.0011	0	0	0.0005	0.0066	0	0	0	0.0599	0.0302	0	0.0001	0.0001	0	0	0.0547	0.0009	0.0001	0	0	0.0167	0.0048	0.0567	0	0.0057	0	0.0016	0	0.0002	0	0.0005	0.2598	0.0001	0	0.0001	0	0.0001	0.0001	0.006	0.0009	0	0	0.0257
SRR2032908	0	0	0.0017	0.0221	0	0	0.0006	0	0	0	0.0093	0	0	0.0002	0.0543	0.0304	0	0	0	0	0	0.0292	0.0005	0	0	0	0.0135	0.0055	0.0784	0	0.0023	0	0.0018	0	0	0.0001	0.0029	0.2839	0.0001	0	0.0001	0	0.0001	0.0001	0.0126	0.0025	0	0.0001	0.0176
SRR2032909	0.0001	0	0.0023	0.0272	0.0001	0	0.0009	0	0	0.0003	0.006	0	0	0.0001	0.056	0.0372	0	0.0001	0.0001	0.0001	0	0.0459	0.0008	0	0	0	0.017	0.0024	0.0595	0	0.0043	0	0.0016	0	0.0005	0	0.0012	0.2314	0.0003	0	0	0	0.0003	0	0.0104	0.0009	0	0	0.025
SRR2032911	0.0002	0	0.0042	0.0207	0.0002	0	0.0001	0	0	0.0003	0.0113	0	0	0	0.0547	0.029	0	0.0002	0	0.001	0	0.079	0.0004	0.0004	0.0003	0	0.0117	0.0023	0.0485	0	0.0071	0	0	0	0.0002	0.0001	0.0014	0.3391	0.0004	0	0.0001	0.0002	0.0005	0.0002	0.0034	0.0008	0	0	0.0106
SRR2032912	0	0	0.0046	0.0215	0.0003	0.0001	0.0004	0	0	0.0001	0.0327	0.0002	0	0	0.0352	0.007	0	0.0004	0.0002	0.0007	0	0.0774	0.0004	0.001	0.0007	0	0.0311	0.013	0.058	0.0002	0.0005	0	0.0001	0	0	0.0001	0.0011	0.3789	0.0005	0	0	0.0002	0.0005	0.0008	0.0024	0	0	0	0.0128
SRR2032913	0.00030003	0	0.00460046	0.0234023	0.00020002	0	0.00010001	0	0	0.00020002	0.0167017	0.00010001	0	0	0.0426043	0.0165017	0	0.00030003	0	0.00110011	0	0.10201	0.00050005	0.00070007	0.00040004	0	0.0147015	0.00340034	0.0439044	0.00010001	0.00490049	0	0.00020002	0	0.00010001	0.00010001	0.00110011	0.354835	0	0	0	0	0.00040004	0.00060006	0.00440044	0.00050005	0	0	0.0120012
SRR2032915	0.0003	0	0.0045	0.0268	0.0001	0	0	0	0.0001	0	0.0223	0	0	0	0.0452	0.0084	0	0.0006	0.0002	0.0028	0	0.0771	0.0003	0.0001	0.001	0	0.023	0.0101	0.0578	0	0.0009	0	0.0001	0	0	0	0.0015	0.3309	0.0001	0	0	0.0002	0.0006	0.0003	0.0018	0.0003	0	0.0001	0.0188
SRR2032916	0.00030003	0	0.00380038	0.0275028	0.00010001	0	0	0	0	0.00010001	0.0205021	0	0	0.00020002	0.049605	0.010301	0	0	0	0.00270027	0	0.0849085	0.00020002	0.00020002	0.00050005	0	0.0165017	0.00580058	0.0456046	0	0.00050005	0	0.00010001	0	0	0	0.0020002	0.328633	0.00030003	0	0	0.00010001	0.00070007	0.00060006	0.00240024	0.00050005	0	0.00020002	0.0181018
SRR2032919	0.0002	0	0.0079	0.0272	0.0008	0.0001	0.003	0	0	0.0002	0.0345	0.0003	0	0.0002	0.0329	0.0321	0	0	0	0.0006	0	0.0759	0	0.0004	0.0034	0	0.0246	0.0197	0.1284	0.0002	0.0013	0	0.0003	0	0	0	0.0012	0.2779	0.0004	0	0.0001	0	0.0023	0.0005	0.0156	0.0009	0	0.0007	0.0077
SRR2032922	0	0	0.0114023	0.0464093	0.0005001	0	0.0005001	0	0.00030006	0.00020004	0.0472094	0.00020004	0	0.0005001	0.04991	0.0261052	0.00010002	0.00040008	0	0.00020004	0	0.0723145	0.00020004	0.00120024	0.00030006	0	0.0210042	0.0125025	0.0945189	0	0.00470094	0	0	0	0.00010002	0	0.0005001	0.322965	0.00010002	0	0	0	0.00120024	0.00070014	0.00630126	0.00140028	0	0.0010002	0.00890178
SRR2032924	0	0	0.0111	0.0508	0.0006	0.0003	0.0007	0	0	0.0004	0.0552	0	0	0	0.0425	0.011	0.0001	0.0001	0	0.0019	0.0001	0.0423	0.0006	0.0022	0.0016	0	0.025	0.0142	0.0857	0	0.0003	0	0	0	0	0	0.0007	0.3418	0.0003	0	0	0	0.0004	0.0005	0.0017	0.0008	0	0.0004	0.0121
SRR2032925	0	0	0.00930093	0.0642064	0.00010001	0	0.00040004	0	0	0.00010001	0.0185019	0.00020002	0	0.00030003	0.049905	0.0473047	0.00030003	0	0	0.00080008	0	0.039904	0.00020002	0.00130013	0.00110011	0	0.0233023	0.00840084	0.166417	0.00010001	0.00280028	0	0.00010001	0	0.00010001	0	0.00160016	0.272827	0.00010001	0	0.00010001	0	0.00030003	0.00080008	0.0222022	0.00090009	0	0.00040004	0.00870087
SRR2032926	0.00020008	0	0.0359144	0.0837335	0.00060024	0.00020008	0.00060024	0	0.00010004	0.00040016	0.0522209	0.00010004	0	0.00010004	0.045118	0.0216086	0	0.00040016	0.00020008	0.00120048	0.00010004	0.0566226	0.0005002	0.002501	0.00190076	0	0.0363145	0.0116046	0.152161	0.00020008	0.00310124	0.00010004	0	0	0	0	0.00010004	0.246098	0.00040016	0	0.00020008	0	0.00070028	0.00040016	0.0030012	0.00010004	0	0.0010004	0.00630252
SRR2032927	0	0	0.0118012	0.0439044	0.00010001	0	0.00030003	0	0.00010001	0.00010001	0.0411041	0.00030003	0	0	0.050405	0.00970097	0	0	0	0.00090009	0	0.0720072	0.00030003	0.00140014	0.00220022	0	0.0259026	0.0243024	0.0826083	0	0.00440044	0	0	0	0.00010001	0	0.0010001	0.284228	0.00020002	0	0	0.00020002	0.00090009	0.00050005	0.00480048	0.00080008	0	0.00110011	0.0134013
SRR2032928	0	0	0.0132013	0.0613061	0.00030003	0.00010001	0.00050005	0	0.00010001	0.00010001	0.0284028	0.00010001	0	0.00020002	0.0563056	0.0167017	0.00010001	0.00010001	0.00010001	0.00040004	0	0.0621062	0.00040004	0.00170017	0.00110011	0	0.030003	0.00980098	0.090109	0.00050005	0.00270027	0	0	0	0.00010001	0	0.00130013	0.287129	0.00010001	0	0	0.00010001	0.00080008	0.00010001	0.00490049	0.00010001	0	0.00090009	0.0132013
SRR2032929	0	0	0.0069	0.026	0.0002	0	0.0011	0	0	0.0001	0.0356	0.0002	0	0.0002	0.0378	0.0157	0	0	0	0.0001	0	0.1186	0.0008	0.0011	0.0004	0	0.0191	0.0096	0.0759	0.0006	0.0089	0	0.0005	0	0.0001	0.0001	0.0003	0.2549	0.0002	0	0	0.0001	0.0017	0.0001	0.0196	0.0078	0	0.0001	0.0101
SRR2032931	0.0002	0	0.0045	0.0189	0.0004	0	0.0009	0	0	0	0.021	0	0	0.0001	0.0299	0.0291	0	0.0002	0	0.0002	0	0.0785	0.0003	0.0012	0.0003	0	0.02	0.0043	0.1321	0	0.0097	0	0.0001	0	0.0001	0.0001	0.0007	0.2421	0.0001	0	0	0	0.0009	0.0005	0.0177	0.0061	0	0	0.0121
SRR2032932	0.0001	0	0.0103	0.0577	0.0004	0	0.0009	0	0	0	0.0225	0	0	0.0002	0.0552	0.0278	0.0001	0.0003	0	0.0005	0.0001	0.0641	0.0002	0.0032	0.0004	0	0.0223	0.002	0.1679	0.0001	0.0085	0	0.0001	0	0	0	0.0019	0.23	0.0001	0	0	0	0.0001	0.0002	0.0169	0.0006	0	0.0001	0.011
SRR2032933	0	0	0.0054027	0.0244122	0.0004002	0	0.0010005	0	0	0.00030015	0.0293147	0	0	0.00010005	0.0430215	0.0222111	0.00010005	0.00010005	0	0.0002001	0	0.090045	0.0002001	0.00050025	0.0004002	0	0.0174087	0.0122061	0.112756	0.0002001	0.0268134	0	0.00010005	0	0	0	0.00070035	0.266333	0	0	0	0.0002001	0.00310155	0.0004002	0.0163082	0.00430215	0	0	0.00890445
SRR2032934	0	0	0.0038	0.0151	0.0002	0	0.0015	0	0	0.0002	0.0106	0	0	0	0.0401	0.0381	0	0	0.0001	0.0002	0	0.0801	0.0009	0.0005	0.0003	0	0.014	0.01	0.1326	0.0006	0.0066	0	0	0	0	0.0006	0.0008	0.2344	0.0001	0	0	0	0.0015	0.0002	0.0293	0.0035	0	0	0.0111
SRR2032936	0	0	0.0005	0.0077	0	0	0.0004	0	0	0	0.0034	0	0	0	0.0498	0.0474	0	0.0001	0	0	0	0.0753	0.0011	0.0001	0.0001	0	0.0141	0.0053	0.089	0	0.0076	0	0.0002	0	0.0001	0.0006	0.0007	0.1993	0	0	0	0	0.0013	0.0001	0.0141	0.002	0	0	0.0176
SRR2032937	0.00010006	0	0.0105063	0.0411247	0.00020012	0	0.00010006	0	0	0.00040024	0.0441265	0.00010006	0	0.0015009	0.0639384	0.0239143	0	0.00020012	0	0.0005003	0	0.0619372	0	0.00270162	0.0005003	0	0.0261157	0.0025015	0.0955573	0	0.0115069	0.00010006	0.00010006	0	0	0	0.00090054	0.274365	0.00010006	0	0	0.00020012	0.00120072	0.00020012	0.00660396	0.0010006	0	0	0.0111067
SRR2032938	0.00010002	0	0.00630126	0.0454091	0.00020004	0	0.00070014	0	0	0.00020004	0.0304061	0.00010002	0	0.00010002	0.0559112	0.0279056	0.00040008	0.00010002	0.00010002	0	0.00010002	0.0569114	0.00030006	0.00230046	0.0005001	0	0.024905	0.00320064	0.158032	0	0.00490098	0	0	0	0	0	0.0015003	0.293259	0	0	0	0.00020004	0.0005001	0.00040008	0.0256051	0.0020004	0	0	0.0085017
SRR2032939	0	0	0.0005	0.0062	0	0	0.0001	0	0	0.0002	0.0027	0	0	0.0003	0.0443	0.0394	0	0	0	0.0005	0	0.0806	0.0009	0.0001	0.0001	0	0.0096	0.003	0.0488	0.0001	0.0038	0	0.0004	0	0	0.0001	0.0008	0.2896	0	0	0	0.0001	0.0011	0	0.0132	0.0001	0	0	0.014
SRR2032940	0	0	0.00230947	0.00401647	0.000100412	0	0.000100412	0	0.000100412	0.000100412	0.00813335	0.000100412	0	0.000100412	0.0505071	0.032935	0	0	0	0	0	0.047796	0.000502058	0.000100412	0.000301235	0	0.0131539	0.00230947	0.0342404	0	0.171302	0	0	0	0	0	0.000200823	0.269706	0.000401647	0	0	0	0.00130535	0.000200823	0.0194799	0.00351441	0	0	0.00933829
SRR2032941	0	0	0.00060012	0.00670134	0	0	0.00030006	0	0	0	0.00130026	0	0	0	0.0479096	0.0514103	0	0	0	0.00010002	0	0.0866173	0.00080016	0.00020004	0.00020004	0	0.00820164	0.00470094	0.0492098	0.00010002	0.0146029	0	0	0	0.00020004	0	0.00170034	0.262052	0	0	0	0.00010002	0.00140028	0	0.0120024	0.00230046	0	0	0.0134027
SRR2032942	0	0	0.00190343	0.0103186	0.00010018	0	0.00010018	0	0	0.000200361	0.00781407	0	0	0	0.0591064	0.0384692	0	0.000300541	0.00010018	0	0	0.051693	0.000200361	0.00010018	0.000300541	0	0.0148267	0.00581046	0.071128	0.000200361	0.0889601	0	0	0	0	0	0.0015027	0.325786	0.00010018	0	0	0.00010018	0.00220397	0.00010018	0.0135243	0.00270487	0	0	0.0118213
SRR2032943	0	0	0.00280056	0.00890178	0	0	0.00030006	0	0	0.00080016	0.00670134	0	0	0	0.0447089	0.0309062	0	0.00010002	0	0	0	0.159932	0.00060012	0.0005001	0.00070014	0	0.0123025	0.0243049	0.0680136	0.00030006	0.0118024	0	0.00010002	0	0	0.00030006	0.00070014	0.230746	0.00040008	0	0	0	0.00180036	0.00030006	0.0244049	0.00320064	0	0	0.00810162
SRR2032944	0	0	0.00230069	0.0114034	0.00040012	0	0.00030009	0	0.00010003	0.00020006	0.00770231	0	0	0.00010003	0.0562169	0.0431129	0.00010003	0	0	0	0	0.0697209	0.00040012	0.00090027	0.00050015	0	0.0139042	0.0040012	0.0923277	0.00060018	0.0141042	0	0.00010003	0	0	0.00010003	0.00110033	0.26778	0.00020006	0	0	0.00010003	0.00180054	0.00020006	0.0226068	0.00180054	0	0	0.0114034
SRR2032945	0	0	0.0030012	0.0209084	0.00020008	0	0.00030012	0	0	0.00010004	0.012505	0	0	0	0.0646259	0.0422169	0	0.00010004	0	0.00040016	0	0.0407163	0.00030012	0.00140056	0.00070028	0	0.0181072	0.00440176	0.12385	0.00010004	0.0123049	0	0.00010004	0	0	0.00010004	0.0015006	0.280812	0	0	0	0.00010004	0.00170068	0.00110044	0.0146058	0.0015006	0	0	0.0117047
SRR2032947	0	0	0.00350877	0.0205514	0.000100251	0	0.000902256	0	0	0.000300752	0.0147368	0	0	0.000100251	0.0272682	0.0161404	0	0	0.000100251	0.000100251	0	0.0544361	0.00180451	0	0.000100251	0	0.0164411	0.0265664	0.0484211	0	0.0158396	0	0.00170426	0	0.000300752	0	0.000701754	0.230877	0.000200501	0	0	0.000100251	0.000601504	0.000401003	0.0137343	0.00992481	0	0	0.0109273
SRR2032948	0	0	0.00090018	0.0341068	0.00010002	0	0.00070014	0	0	0.00010002	0.00410082	0	0	0	0.055111	0.0814163	0	0	0.00010002	0.00010002	0	0.0372074	0.00160032	0.00010002	0.00010002	0	0.00790158	0.0131026	0.0624125	0	0.00170034	0	0.00170034	0	0.00090018	0	0.00280056	0.157131	0	0.0005001	0	0	0	0	0.0247049	0.00330066	0	0	0.020104
SRR2032949	0	0	0.0016	0.0139	0	0	0.001	0	0	0.0002	0.0075	0	0	0.0001	0.0384	0.0526	0	0	0.0001	0.0001	0	0.081	0.0008	0.0001	0	0	0.0099	0.0269	0.0963	0.0001	0.004	0	0.0007	0	0.0001	0	0.0011	0.2295	0.0001	0.0002	0.0001	0.0001	0.0014	0	0.0375	0.0054	0	0	0.0113
SRR2032950	0	0	0.0010003	0.0481144	0	0	0.0010003	0	0	0.00010003	0.0010003	0	0	0	0.0529159	0.0355107	0	0	0	0	0	0.040012	0.00050015	0	0	0	0.00870261	0.0080024	0.0487146	0	0.00890267	0	0.00220066	0	0.00130039	0.00010003	0.00060018	0.144443	0.00010003	0.00060018	0	0	0	0.00010003	0.00280084	0.0010003	0	0	0.0236071
SRR2032951	0	0	0.0002	0.0359	0	0	0.0051	0	0	0	0.0007	0	0	0	0.0274	0.058	0	0	0	0.0001	0	0.0443	0.001	0	0	0	0.001	0.005	0.0261	0	0.0008	0.0001	0.0013	0	0.0004	0	0.0019	0.0329	0	0.0008	0	0	0	0.0001	0.405	0.0002	0	0	0.013
SRR2032952	0	0	0.0004	0.0661	0.0001	0	0.0006	0	0	0	0.0002	0	0	0	0.049	0.1008	0	0	0	0.0001	0	0.0108	0.0003	0	0	0	0.0011	0.002	0.0286	0	0.0005	0	0.0027	0	0.0003	0	0.0029	0.0268	0	0.0007	0	0	0	0	0.2404	0	0	0	0.0176
SRR2032953	0	0	0.00290087	0.0231069	0.00010003	0	0.00040012	0	0	0.00040012	0.0110033	0.00010003	0	0	0.0472142	0.0278083	0	0	0	0.00020006	0	0.0420126	0.00040012	0	0	0	0.0146044	0.00780234	0.0615185	0	0.0040012	0	0.00120036	0	0.00050015	0.00010003	0.00040012	0.250875	0.00030009	0	0	0	0	0	0.00450135	0.00190057	0	0	0.0218065
SRR2032954	0	0	0.0063	0.0118	0.0001	0	0.0008	0	0.0001	0.0001	0.0276	0	0	0.0002	0.0189	0.0073	0	0	0	0.0002	0	0.0807	0.002	0.0004	0.0003	0	0.0206	0.0342	0.0525	0	0.002	0	0.0005	0	0.0002	0.0001	0.0007	0.3387	0.0001	0	0	0	0.0015	0.0001	0.0249	0.0151	0	0.0002	0.0087
SRR2032955	0	0	0.0018	0.0174	0	0	0.0005	0	0	0.0004	0.0052	0	0	0	0.0539	0.0379	0	0	0	0.0003	0	0.0335	0.0006	0	0	0	0.0125	0.0077	0.0715	0.0001	0.0029	0	0.0023	0	0.0002	0.0001	0.0013	0.2061	0.0002	0	0.0001	0	0.0002	0.0001	0.015	0.0032	0	0	0.0177
SRR2032956	0.00010002	0	0.00520104	0.0170034	0.00040008	0	0.00130026	0	0.00010002	0.00070014	0.0314063	0.00010002	0	0	0.0365073	0.0257051	0	0.00010002	0	0.00010002	0	0.0774155	0.00060012	0.00060012	0.00010002	0	0.0191038	0.0070014	0.0717143	0.00020004	0.00410082	0	0.00030006	0	0.0005001	0.00020004	0.00030006	0.305361	0.00030006	0	0	0	0.00070014	0.00020004	0.00830166	0.0035007	0	0	0.0103021
SRR2032958	0	0	0.0034	0.0126	0.0001	0	0.0001	0	0.0001	0.0001	0.021	0	0	0.0002	0.0377	0.0189	0	0.0003	0.0001	0	0	0.0997	0.0014	0.0004	0.0002	0	0.0162	0.0106	0.0485	0	0.0052	0.0001	0.0002	0	0.0005	0.0002	0.0003	0.2141	0.0002	0	0.0001	0	0.0005	0.0004	0.0097	0.0043	0	0.0001	0.0202
SRR2032959	0	0	0.0043	0.0149	0.0002	0	0.0009	0	0.0001	0.0003	0.0298	0	0	0	0.039	0.0183	0	0	0	0.0001	0	0.0746	0.0006	0.0004	0.0003	0	0.0195	0.0105	0.0698	0	0.0021	0	0.0004	0	0.0001	0.0004	0.0003	0.2388	0.0001	0	0	0	0.001	0.0001	0.0114	0.0049	0	0	0.0143
SRR2032960	0	0	0.00120325	0.0323874	0.000100271	0	0.000100271	0	0	0.000200541	0.0075203	0	0	0.000100271	0.0488318	0.0196531	0	0	0	0.000100271	0	0.0402086	0.000401083	0.000100271	0	0	0.0137371	0.0136368	0.0472275	0	0.00701895	0	0.00100271	0	0.000501354	0.000100271	0.00130352	0.213276	0.000300812	0	0	0	0.000501354	0.000100271	0.00691868	0.00631706	0	0	0.0189512
SRR2032961	0	0	0.0019	0.0165	0.0001	0	0.0017	0	0	0.0008	0.0085	0	0	0.0001	0.0379	0.0461	0	0	0	0.0002	0	0.0416	0.0009	0	0.0003	0	0.0124	0.0122	0.0985	0.0001	0.0056	0	0.0011	0	0.0004	0	0.0008	0.2323	0	0	0.0001	0	0.0003	0.0002	0.0113	0.0024	0	0	0.0169
SRR2032962	0	0	0.00020002	0.0865087	0	0	0.00220022	0	0	0	0.00110011	0	0	0	0.0682068	0.080408	0	0	0	0.00030003	0	0.0252025	0.00080008	0	0	0	0.00180018	0.00690069	0.0339034	0	0.00540054	0.00030003	0.00430043	0	0.00110011	0.00030003	0.0040004	0.0885089	0	0.00010001	0	0	0.00010001	0.00020002	0.0474047	0.00070007	0	0	0.0241024
SRR2032963	0.0002	0	0.0057	0.0251	0.0002	0	0	0	0.0001	0	0.0196	0	0	0	0.0591	0.1058	0	0	0	0.0013	0	0.0428	0	0.0012	0.0002	0	0.0212	0.0033	0.0614	0	0.0033	0.0001	0.0001	0	0	0	0.0008	0.3328	0.0001	0	0	0	0.0006	0.0002	0.0023	0.0008	0	0.0005	0.0163
SRR2032964	0	0	0.0039	0.0231	0.0002	0	0	0	0	0	0.0162	0.0001	0	0.0001	0.0551	0.0103	0.0002	0.0007	0	0.0011	0	0.059	0.0001	0.0012	0.0001	0	0.0311	0.0024	0.0504	0	0.0001	0	0.0002	0	0	0.0001	0.0006	0.3921	0.0002	0	0	0	0.0006	0.0003	0.0019	0.0002	0	0.0002	0.0199
SRR2032965	0	0	0.0014	0.0061	0	0	0	0	0	0	0.0024	0	0	0	0.0523	0.0378	0.0001	0	0	0.0005	0	0.0703	0.0004	0.0001	0.0001	0	0.0114	0.006	0.0505	0	0.0052	0	0	0	0.0001	0	0.0012	0.2585	0	0	0	0	0.0005	0.0001	0.0138	0.0005	0	0.0001	0.0169
SRR2032966	0	0	0.0013	0.0047	0.0002	0	0	0	0	0.0005	0.0063	0	0	0	0.0333	0.0197	0	0.0006	0	0.0002	0	0.0751	0.0005	0.0006	0.0001	0	0.0149	0.0028	0.0287	0	0.0119	0	0.0001	0	0.0002	0	0.0006	0.3711	0.0001	0	0	0.0001	0.0004	0.0002	0.0026	0.0012	0	0.0001	0.0137
SRR2032968	0	0	0.0019	0.0136	0.0001	0	0	0	0.0003	0.0001	0.0049	0	0	0	0.0612	0.0068	0	0.0003	0	0.0025	0	0.0654	0.0001	0	0	0	0.0207	0.0011	0.0206	0	0.0007	0	0.0001	0	0.0003	0	0.0016	0.3439	0.0003	0	0	0	0.0002	0.0002	0.0005	0.0002	0	0	0.0258
SRR2032970	0	0	0.0061	0.0186	0.0003	0	0	0	0	0.0002	0.022	0	0	0	0.0481	0.0098	0	0.0005	0	0.0026	0	0.056	0.0001	0.0011	0.0001	0	0.0264	0.004	0.0365	0	0.0006	0	0	0	0	0	0.0004	0.3946	0.0001	0	0	0.0001	0.0006	0.0003	0.0019	0.0003	0	0.0005	0.0154
SRR2032973	0.0001	0	0.0033	0.0087	0.0001	0	0.0003	0	0	0.0001	0.0101	0	0	0	0.0434	0.0553	0	0.0002	0	0.0001	0	0.074	0.0005	0.0004	0.0006	0	0.0144	0.0101	0.08	0	0.0121	0	0.0002	0	0.0004	0	0.0014	0.2443	0.0001	0	0	0	0.0005	0.0001	0.0183	0.0076	0	0.0002	0.0133
SRR2032974	0	0	0.00580116	0.0168034	0.00010002	0	0.00010002	0	0	0.00020004	0.0325065	0.00020004	0	0	0.0411082	0.0204041	0	0.00040008	0.00010002	0.00030006	0	0.0570114	0.00020004	0.00010002	0.00030006	0	0.0160032	0.0123025	0.0511102	0	0.0167033	0	0	0	0.00010002	0	0.00060012	0.326165	0.00010002	0	0	0	0.0005001	0.00010002	0.00310062	0.00380076	0	0	0.0158032
SRR2032975	0.0001	0	0.004	0.0171	0.0001	0	0	0	0	0.0003	0.0105	0	0	0	0.0427	0.0379	0	0.0001	0.0002	0.0008	0	0.0529	0.0004	0.0012	0.0001	0	0.018	0.009	0.0792	0	0.0056	0	0	0	0.0002	0	0.0022	0.2897	0.0001	0	0	0	0.0003	0.0001	0.0132	0.0014	0	0.0002	0.0144
SRR2032977	0.00010001	0	0.00760076	0.0192019	0	0	0.00010001	0.00010001	0	0.00010001	0.0216022	0	0	0.00010001	0.0464046	0.039904	0	0.00030003	0	0.00040004	0	0.0543054	0.00010001	0.00050005	0.00020002	0	0.0230023	0.00360036	0.0579058	0	0.00760076	0	0.00010001	0	0.00010001	0.00020002	0.0010001	0.334733	0.00030003	0	0	0	0.00110011	0.00040004	0.00140014	0.00090009	0	0.00030003	0.0166017
SRR2032978	0.0001	0	0.0028	0.0135	0.0001	0	0	0	0	0	0.0061	0	0	0	0.0463	0.0374	0	0.0001	0	0	0	0.0649	0.0005	0	0.0006	0.0001	0.0182	0.0037	0.0769	0	0.0082	0	0.0002	0	0.0006	0	0.0012	0.2843	0.0002	0	0	0	0.0011	0.0001	0.0084	0.004	0	0.0003	0.0164
SRR2032979	0	0	0.0053	0.0233	0.0001	0	0.0003	0.0001	0	0.0003	0.0112	0.0001	0	0.0002	0.0498	0.0399	0.0002	0.0001	0.0001	0.0005	0	0.0502	0.0004	0.0011	0.0003	0	0.0185	0.003	0.1066	0	0.0045	0	0	0	0.0001	0	0.0014	0.2948	0.0003	0	0	0.0002	0.0003	0.0003	0.0115	0.0016	0	0.0002	0.01
SRR2032981	0	0	0.00220022	0.00940094	0	0	0.00050005	0	0.00010001	0.00030003	0.010001	0	0	0.00010001	0.0179018	0.00970097	0	0.00010001	0	0.00040004	0.00020002	0.0566057	0.00090009	0	0.00020002	0	0.00410041	0.357336	0.030103	0	0.0615062	0	0	0	0.00110011	0	0.00060006	0.127413	0	0	0	0	0.00090009	0	0.00620062	0.00210021	0	0	0.00560056
SRR2032982	0	0	0.0019	0.0096	0.0002	0	0.0007	0	0	0.0001	0.0114	0.0001	0	0	0.0287	0.0359	0	0	0.0003	0	0	0.0799	0.0014	0.0002	0.0002	0	0.0129	0.0376	0.0797	0	0.0207	0	0.0005	0	0.0008	0	0.0013	0.1992	0	0	0	0.0002	0.0018	0.0001	0.0152	0.0039	0	0	0.0102
SRR2032983	0	0	0.0024	0.0109	0.0002	0	0.0019	0	0	0.0001	0.0104	0	0	0.0001	0.0307	0.0356	0	0	0.0001	0.0002	0	0.0802	0.001	0	0.0004	0	0.0107	0.0658	0.0746	0	0.0215	0	0.0005	0	0.0007	0.0001	0.0008	0.1929	0	0	0	0.0001	0.0012	0.0001	0.024	0.005	0	0.0002	0.008
SRR2032984	0.00010001	0	0.00520052	0.0135014	0.00040004	0	0.0010001	0	0.00010001	0.00060006	0.0171017	0	0	0	0.0385039	0.0165017	0	0.00010001	0	0.00040004	0	0.0830083	0.00120012	0.00040004	0.00020002	0	0.0137014	0.020202	0.0413041	0	0.0219022	0	0.00020002	0	0.00120012	0.00010001	0.00020002	0.234623	0	0	0.00010001	0	0.00080008	0	0.00890089	0.0020002	0	0.00010001	0.0105011
SRR2032985	0	0	0.0013	0.0079	0	0	0.0005	0	0	0.0001	0.0025	0	0	0.0001	0.0393	0.0351	0	0	0	0	0	0.0833	0.0017	0	0	0	0.0058	0.0107	0.0339	0	0.0162	0	0.0003	0	0.0019	0.0002	0.0007	0.1439	0	0	0	0	0.0002	0	0.0076	0.0021	0	0	0.0104
SRR2032986	0	0	0.0088	0.0227	0.0004	0	0.0018	0	0	0.0004	0.028	0.0002	0	0	0.0484	0.0329	0	0.0003	0	0.0007	0	0.0587	0.0005	0.0005	0.0009	0	0.0171	0.0199	0.1056	0.0001	0.0052	0	0.0002	0	0.0002	0	0.0019	0.2214	0.0002	0	0	0.0002	0.0006	0.0008	0.0199	0.0052	0	0.0004	0.0109
SRR2032987	0	0	0.0418	0.047	0.0004	0	0.0021	0	0.0003	0.0004	0.0791	0	0	0	0.0457	0.0157	0	0.0006	0	0.0007	0	0.0607	0.0008	0.001	0.002	0	0.0318	0.0152	0.0837	0	0.0015	0	0.0002	0	0	0.0002	0.0011	0.2347	0.0002	0	0	0	0.0008	0.0002	0.0061	0.0032	0	0.0002	0.009
SRR2032988	0	0	0.0185	0.034	0.0007	0	0.0032	0	0.0001	0.0003	0.0469	0	0	0	0.0551	0.0264	0	0.0003	0	0.0013	0	0.0409	0.0002	0.0015	0.0003	0	0.0281	0.0246	0.1091	0.0001	0.0038	0	0.0003	0	0.0002	0.0001	0.0018	0.2572	0.0001	0	0	0.0001	0.0004	0.0005	0.0131	0.0074	0	0.0002	0.0085
SRR2032989	0	0	0.0052	0.0178	0.0002	0	0.0019	0	0	0.0003	0.0154	0	0	0.0001	0.0418	0.0502	0.0001	0.0004	0	0.0003	0	0.0611	0.001	0.0003	0.0003	0	0.0172	0.0288	0.0902	0	0.0078	0	0.0003	0	0.0006	0.0002	0.0007	0.2214	0.0003	0	0	0	0.0007	0	0.0155	0.0024	0	0	0.0123
SRR2032990	0	0	0.0032	0.0093	0	0	0.0008	0	0	0.0004	0.0275	0	0	0.0001	0.0372	0.0246	0.0001	0	0	0.0001	0	0.0898	0.0008	0.0009	0.0005	0	0.0135	0.0301	0.069	0	0.015	0	0.0001	0	0.0012	0.0001	0.0007	0.2477	0	0	0.0002	0.0002	0.0005	0.0001	0.0137	0.0067	0	0.0001	0.0073
SRR6872454	0.0001	0	0.0114	0.026	0.0002	0	0.0007	0	0.0001	0.0003	0.0345	0	0	0	0.026	0.0055	0	0	0	0.0008	0	0.1833	0.0005	0.0004	0.0003	0	0.0037	0.0072	0.0221	0.0001	0.0011	0	0.0018	0	0	0.0002	0.0004	0.0331	0	0	0	0	0.0009	0	0.2275	0.0001	0	0.0006	0.0054
SRR6872455	0	0	0.0028	0.0076	0.0002	0	0	0	0.0001	0.0003	0.0039	0	0	0	0.0279	0.0131	0	0	0.0001	0.001	0	0.173	0.0007	0	0.0009	0	0.0037	0.0433	0.0658	0.0001	0.0048	0.0001	0.0003	0	0.0001	0.0002	0.0002	0.0749	0.0001	0	0.0001	0	0.0035	0	0.2494	0.0001	0	0.0004	0.005
SRR6872456	0	0	0.0046	0.0114	0.0003	0	0.0009	0	0	0.0008	0.0092	0	0	0	0.0147	0.004	0	0.0001	0	0.0002	0	0.1902	0.0002	0.0001	0	0	0.0027	0.0439	0.0188	0.0001	0.0007	0	0.0007	0	0	0.0001	0.0002	0.0382	0	0	0	0.0001	0.0011	0	0.3551	0.0001	0	0.0005	0.0042
SRR6872457	0	0	0.0004	0.004	0.0001	0	0	0	0	0	0.0008	0	0	0	0.0037	0.0017	0	0	0	0	0	0.19	0.0001	0.0001	0.0001	0	0.0002	0.0023	0.0031	0	0.0006	0	0.0001	0	0	0.0001	0	0.0062	0	0	0	0	0.0002	0	0.3342	0	0	0	0.0002
SRR6872459	0	0	0.0064	0.0108	0.0002	0.0002	0.0007	0	0	0.0007	0.015	0	0	0	0.0137	0.0052	0	0.0001	0	0	0	0.2174	0.0005	0	0.0004	0	0.0032	0.0446	0.0165	0.0001	0.0017	0	0.0004	0	0	0.0001	0.0005	0.034	0	0	0	0	0.0009	0	0.1828	0	0	0.001	0.0034
[truncated: 36 more columns]

## Sheet: Sheet5
Network properties	China	South America
Number of nodes	110	216
Number of edges	174	629
Positive edges	173	568
Negative edges	1	61
Negative:Positive links ratio	0.006	0.107
Network diameter	11	12
Mean path length	4.017	4.405
Mean degree	3.164	5.824
Clustering coefficient	0.553	0.52
Number of keystones	8	5
Number of hubs	10	10

## Sheet: Sheet6
Location	Category	OTU ID	Taxon
China	Keystone	KF460415.1.1503	d__Bacteria; p__Proteobacteria; c__Gammaproteobacteria; o__Steroidobacterales; f__Woeseiaceae; g__Woeseia; s__bacterium_enrichment
		KM454206.1.1399	d__Bacteria; p__Proteobacteria; c__Gammaproteobacteria; o__BD7-8; f__BD7-8; g__BD7-8; s__uncultured_bacterium
		FJ786115.1.1214	d__Bacteria; p__Proteobacteria; c__Gammaproteobacteria; o__Steroidobacterales; f__Woeseiaceae; g__Woeseia; s__uncultured_bacterium
		KF741573.1.1496	d__Bacteria; p__Proteobacteria; c__Gammaproteobacteria; o__uncultured; f__uncultured; g__uncultured; s__uncultured_bacterium
		KF756228.1.1231	d__Bacteria; p__Proteobacteria; c__Gammaproteobacteria; o__Steroidobacterales; f__Woeseiaceae; g__Woeseia; s__uncultured_bacterium
		EU652582.1.1564	d__Bacteria; p__Proteobacteria; c__Gammaproteobacteria; o__Gammaproteobacteria_Incertae_Sedis; f__Unknown_Family; g__uncultured; s__uncultured_bacterium
		EU652600.1.1457	d__Bacteria; p__Proteobacteria; c__Alphaproteobacteria; o__Kiloniellales; f__Kiloniellaceae; g__uncultured; s__uncultured_bacterium
		EU652529.1.1506	d__Bacteria; p__Proteobacteria; c__Gammaproteobacteria; o__Steroidobacterales; f__Woeseiaceae; g__Woeseia; s__uncultured_bacterium
	Hub	HM171827.1.914	d__Archaea; p__Crenarchaeota; c__Nitrososphaeria; o__Nitrosopumilales; f__Nitrosopumilaceae; g__Nitrosopumilaceae; s__uncultured_archaeon
		KF465013.1.1388	d__Bacteria; p__Proteobacteria; c__Gammaproteobacteria; o__JTB23; f__JTB23; g__JTB23; s__uncultured_bacterium
		KF741532.1.1489	d__Bacteria; p__Proteobacteria; c__Gammaproteobacteria; o__uncultured; f__uncultured; g__uncultured; s__uncultured_bacterium
		JQ516344.1.1426	d__Bacteria; p__Proteobacteria; c__Gammaproteobacteria; o__Steroidobacterales; f__Woeseiaceae; g__Woeseiaceae; s__uncultured_gamma_proteobacterium
		KC009932.1.1411	d__Bacteria; p__Proteobacteria; c__Gammaproteobacteria; o__Steroidobacterales; f__Woeseiaceae; g__Woeseia; s__uncultured_gamma
		AY771960.1.1520	d__Bacteria; p__Desulfobacterota; c__Desulfobulbia; o__Desulfobulbales; f__Desulfobulbaceae; g__uncultured; s__uncultured_delta
		AB602505.1.1522	d__Bacteria; p__Desulfobacterota; c__Desulfobacteria; o__Desulfobacterales; f__Desulfosarcinaceae; g__Sva0081_sediment_group; s__uncultured_delta
		EU487985.1.1523	d__Bacteria; p__Desulfobacterota; c__Syntrophobacteria; o__Syntrophobacterales; f__uncultured; g__uncultured; s__uncultured_bacterium
		EU652621.1.1520	d__Bacteria; p__Desulfobacterota; c__Desulfobulbia; o__Desulfobulbales; f__Desulfobulbaceae; g__uncultured; s__uncultured_bacterium
		EF367571.1.914	d__Archaea; p__Crenarchaeota; c__Nitrososphaeria; o__Nitrosopumilales; f__Nitrosopumilaceae; g__Nitrosopumilaceae; s__uncultured_archaeon
South America	Keystone	AJ519630.1.1356	d__Bacteria; p__MBNT15; c__MBNT15; o__MBNT15; f__MBNT15; g__MBNT15; s__uncultured_delta
		GQ246442.1.1541	d__Bacteria; p__Desulfobacterota; c__Desulfobulbia; o__Desulfobulbales; f__Desulfobulbaceae; g__uncultured; s__uncultured_bacterium
		KC009959.1.1453	d__Bacteria; p__Chloroflexi; c__Anaerolineae; o__Anaerolineales; f__Anaerolineaceae; g__uncultured; s__uncultured_Chloroflexi
		KF463825.1.1203	d__Bacteria; p__Proteobacteria; c__Gammaproteobacteria; o__B2M28; f__B2M28; g__B2M28; s__uncultured_gamma
		KJ817705.1.1524	d__Bacteria; p__Desulfobacterota; c__Desulfobulbia; o__Desulfobulbales; f__Desulfobulbaceae; g__Desulfobulbaceae; s__uncultured_bacterium
	Hub	KP299863.1.1529	d__Bacteria; p__Desulfobacterota; c__Syntrophobacteria; o__Syntrophobacterales; f__uncultured; g__uncultured; s__uncultured_bacterium
		GU139295.1.1390	d__Bacteria; p__MBNT15; c__MBNT15; o__MBNT15; f__MBNT15; g__MBNT15; s__uncultured_bacterium
		GU302440.1.1532	d__Bacteria; p__Desulfobacterota; c__Desulfobacteria; o__Desulfatiglandales; f__Desulfatiglandaceae; g__Desulfatiglans; s__uncultured_bacterium
		HM171827.1.914	d__Archaea; p__Crenarchaeota; c__Nitrososphaeria; o__Nitrosopumilales; f__Nitrosopumilaceae; g__Nitrosopumilaceae; s__uncultured_archaeon
		AY771960.1.1520	d__Bacteria; p__Desulfobacterota; c__Desulfobulbia; o__Desulfobulbales; f__Desulfobulbaceae; g__uncultured; s__uncultured_delta
		EU328056.1.1522	d__Bacteria; p__Desulfobacterota; c__Desulfobulbia; o__Desulfobulbales; f__Desulfobulbaceae; g__uncultured; s__uncultured_delta
		AB602505.1.1522	d__Bacteria; p__Desulfobacterota; c__Desulfobacteria; o__Desulfobacterales; f__Desulfosarcinaceae; g__Sva0081_sediment_group; s__uncultured_delta
		FJ712534.1.1514	d__Bacteria; p__Calditrichota; c__Calditrichia; o__Calditrichales; f__Calditrichaceae; g__Calditrichaceae; s__uncultured_bacterium
		HQ845909.1.1329	d__Bacteria; p__Proteobacteria; c__Alphaproteobacteria; o__Rhizobiales; f__Xanthobacteraceae; g__Xanthobacteraceae; s__uncultured_bacterium
		JQ800799.1.1420	d__Bacteria; p__Proteobacteria; c__Alphaproteobacteria; o__Rhodobacterales; f__Rhodobacteraceae; g__Silicimonas; s__uncultured_bacterium

## Sheet: Sheet7
China network node							South America network node
Feature_ID	Keystone-Hub	Phyla	Carbon_fixation	Nitrogen_cycle	Sulfate/sulfite reduction		Feature_ID	Keystone-Hub	Phyla	Carbon_fixation	Nitrogen_cycle	Sulfate/sulfite_reduction
FJ485064.1.1315	0	Cyanobacteria	CBB	0	Assimilatory		KM652211.1.1459	0	Proteobacteria	0	0	0
JF915318.1.1378	0	Bacteroidota	0	Dissimilatory nitrite reduction	Assimilatory		EU236305.1.1260	0	Proteobacteria	WL	0	Dissimilatory
HM171827.1.914	Hub	Crenarchaeota	0	Nitrofication	Assimilatory		AB889689.1.1384	0	Campylobacterota	CBB	Dissimilatory nitrite reduction	Assimilatory
KM652211.1.1459	0	Proteobacteria	0	Dissimilatory nitrite reduction	Assimilatory		JX403047.1.1507	0	Campylobacterota	WL	0	Dissimilatory
AB648993.1.1474	0	Bacteroidota	0	Dissimilatory nitrite reduction	Assimilatory		AB294977.1.1461	0	Desulfobacterota	CBB	Dissimilatory nitrite reduction, Nitrogen fixation	Assimilatory
EF125513.1.917	0	Halobacterota	0	0	0		KP299863.1.1529	Hub	Desulfobacterota	0	0	Assimilatory
DQ811912.1.1485	0	Bacteroidota	0	0	Assimilatory		EU487985.1.1523	0	Desulfobacterota	WL	0	Dissimilatory
FN433446.1.1384	0	Bacteroidota	0	0	Assimilatory		JF514879.1.1437	0	Firmicutes	0	Dissimilatory nitrite reduction	Assimilatory
FJ150833.1.1353	0	Crenarchaeota	0	Nitrofication	Assimilatory		EF123489.1.1532	0	Desulfobacterota	WL	0	Dissimilatory
KF465013.1.1388	Hub	Proteobacteria	WL	Dissimilatory nitrite reduction, Nitrogen fixation	Assimilatory		HQ397049.1.1498	0	Firmicutes	CBB	Dissimilatory nitrite reduction	Assimilatory
JN003575.1.1284	0	Proteobacteria	0	Dissimilatory nitrite reduction	Assimilatory		AY542227.1.1395	0	Desulfobacterota	WL	0	Dissimilatory
JF272029.1.1444	0	Cyanobacteria	CBB	0	Assimilatory		AB794104.1.1485	0	Proteobacteria	0	0	0
KM071630.1.1370	0	Proteobacteria	0	0	Assimilatory		GU139295.1.1390	Hub	MBNT15	0	0	Assimilatory
JX537814.1.1323	0	Cyanobacteria	CBB	0	Assimilatory		EU487895.1.1505	0	Sva0485	0	0	0
EF199917.1.1480	0	Proteobacteria	0	Dissimilatory nitrite reduction	Assimilatory		FM211789.1.1523	0	Desulfobacterota	WL	0	Dissimilatory
KC010017.1.1506	0	Desulfobacterota	0	Nitrogen fixation	Dissimilatory		DQ811798.1.1536	0	MBNT15	0	Nitrogen fixation	Dissimilatory
EU287222.1.1531	0	Desulfobacterota	WL	0	Dissimilatory		KC010017.1.1506	0	Desulfobacterota	0	Nitrogen fixation	Dissimilatory
EU626607.1.1360	0	Bacteroidota	0	Denitrification	Assimilatory		AF170424.1.1495	0	Proteobacteria	0	Dissimilatory nitrite reduction	Assimilatory
AB177116.1.945	0	Asgardarchaeota	0	0	0		GQ264217.1.1444	0	Proteobacteria	0	0	0
AM991195.1.1465	0	Proteobacteria	0	Dissimilatory nitrite reduction	Assimilatory		JX196247.1.908	0	Crenarchaeota	0	0	0
KF954273.1.1355	0	Crenarchaeota	0	Nitrofication	Assimilatory		EU488089.1.1484	0	Chloroflexi	0	0	0
JN977336.1.1552	0	Proteobacteria	CBB	Dissimilatory nitrite reduction	Assimilatory		FR872933.1.1495	0	Firmicutes	0	Nitrogen fixation	Dissimilatory
KF741532.1.1489	Hub	Proteobacteria	CBB	Dissimilatory nitrite reduction	Assimilatory		DQ811801.1.1533	0	Desulfobacterota	WL	0	Dissimilatory
KC926180.1.916	0	Crenarchaeota	WL	0	0		AB176410.1.1285	0	Campylobacterota	0	Denitrification	0
HQ640644.1.1368	0	Chloroflexi	0	0	0		JQ579964.1.1498	0	Proteobacteria	WL	0	Dissimilatory
EU617867.1.1485	0	Bacteroidota	0	0	Assimilatory		EU617850.1.1529	0	Desulfobacterota	CBB	Dissimilatory nitrite reduction	Assimilatory
EF125448.1.1512	0	Planctomycetota	0	0	0		EF125389.1.1519	0	Desulfobacterota	0	0	0
HQ871862.1.1364	0	Proteobacteria	CBB	Dissimilatory nitrite reduction, Denitrification	Assimilatory		AB234252.1.1496	0	Bacteroidota	0	0	0
JQ516344.1.1426	Hub	Proteobacteria	0	0	Assimilatory		GU302440.1.1532	Hub	Desulfobacterota	WL	0	Dissimilatory
HE604649.1.1351	0	Proteobacteria	0	0	Assimilatory		KF465255.1.1338	0	Campylobacterota	0	0	0
KF460415.1.1503	Key	Proteobacteria	CBB	Dissimilatory nitrite reduction	Assimilatory		EU385682.1.1497	0	Desulfobacterota	WL	0	Dissimilatory
GQ850571.1.1477	0	Chloroflexi	0	0	0		AF292998.1.1492	0	Proteobacteria	0	0	0
AY771960.1.1520	Hub	Desulfobacterota	0	Nitrogen fixation	Dissimilatory		JQ580031.1.1519	0	Desulfobacterota	0	0	0
KC432546.1.1322	0	Chloroflexi	0	0	0		AM176890.1.1440	0	Fusobacteriota	0	0	0
KC009932.1.1411	Hub	Proteobacteria	0	0	Assimilatory		KC009959.1.1453	Key	Chloroflexi	0	0	0
EU617847.1.1528	0	Desulfobacterota	0	Nitrogen fixation	Dissimilatory		AB530194.1.1501	0	Proteobacteria	WL	0	Dissimilatory
AB602505.1.1522	Hub	Desulfobacterota	WL	0	Dissimilatory		KC009910.1.1505	0	Proteobacteria	CBB	Dissimilatory nitrite reduction	Assimilatory
KC509522.155011.156491	0	Cyanobacteria	CBB	0	Assimilatory		EF125422.1.1523	0	Desulfobacterota	WL	0	Dissimilatory
AB576006.1.1435	0	Proteobacteria	0	Dissimilatory nitrite reduction	Assimilatory		DQ811936.1.1499	0	Calditrichota	WL	0	Dissimilatory
KJ817540.1.1525	0	Gemmatimonadota	0	0	0		JN038954.1.1493	0	Proteobacteria	CBB	Dissimilatory nitrite reduction	Assimilatory
EU734991.1.1499	0	Proteobacteria	0	0	Assimilatory		JN977170.1.1553	0	Desulfobacterota	WL	0	Dissimilatory
JX984091.1.1228	0	Proteobacteria	0	Dissimilatory nitrite reduction	Assimilatory		KF460403.1.1527	0	Proteobacteria	0	0	0
EF125407.1.1477	0	Chloroflexi	0	0	0		GQ246442.1.1541	Key	Desulfobacterota	0	0	0
HF922324.1.1481	0	Chloroflexi	0	0	0		AB800109.1.1422	0	Asgardarchaeota	0	Dissimilatory nitrite reduction	Assimilatory
HQ400545.1.914	0	Crenarchaeota	0	Nitrofication	Assimilatory		DQ394892.1.1548	0	Desulfobacterota	0	Nitrogen fixation	Dissimilatory
JX193328.1.1532	0	Nitrospirota	0	0	Dissimilatory		EU652523.1.1503	0	Proteobacteria	0	0	0
KC899252.1.1328	0	Bacteroidota	0	0	Assimilatory		JX227448.1.1506	0	Proteobacteria	0	Denitrification	0
HF922348.1.1518	0	Desulfobacterota	WL	Nitrogen fixation	Dissimilatory		AB188779.1.1494	0	Desulfobacterota	WL	0	Dissimilatory
JN977193.1.1494	0	Proteobacteria	CBB	Dissimilatory nitrite reduction	Assimilatory		EF208699.1.1529	0	Desulfobacterota	WL	0	Dissimilatory
KM454206.1.1399	Key	Proteobacteria	CBB	Dissimilatory nitrite reduction	Assimilatory		JN498969.1.1202	0	Bacteroidota	0	Dissimilatory nitrite reduction	Assimilatory
EU487985.1.1523	Hub	Desulfobacterota	0	0	0		HM171827.1.914	Hub	Crenarchaeota	0	0	0
AM176852.1.1421	0	Chloroflexi	0	0	0		JF495268.1.1267	0	Bacteroidota	0	0	Assimilatory
JN977357.1.1551	0	Acidobacteriota	0	0	0		JN498935.1.1224	0	Desulfobacterota	0	Dissimilatory nitrite reduction	Assimilatory
JN977264.1.1544	0	Nitrospirota	WL	0	Dissimilatory		JQ407258.1.1404	0	Firmicutes	CBB	Dissimilatory nitrite reduction	Assimilatory
JF344320.1.1522	0	Desulfobacterota	WL	0	Dissimilatory		AY771960.1.1520	Hub	Desulfobacterota	0	0	0
FJ748781.1.1509	0	Proteobacteria	0	Dissimilatory nitrite reduction	Assimilatory		FN431232.1.1534	0	Nitrospirota	0	0	0
KF440294.1.1362	0	Chloroflexi	0	0	0		FJ748816.1.1514	0	Spirochaetota	CBB	Dissimilatory nitrite reduction	Assimilatory
KF101529.1.1304	0	Cyanobacteria	CBB	0	Assimilatory		EU328056.1.1522	Hub	Desulfobacterota	0	0	0
EF061970.1.1474	0	Chloroflexi	0	0	0		HF922324.1.1481	0	Chloroflexi	0	0	0
DQ330525.1.1381	0	Bacteroidota	0	Dissimilatory nitrite reduction	Assimilatory		HF558580.1.1461	0	Proteobacteria	0	Dissimilatory nitrite reduction	Assimilatory
EF367587.1.905	0	Crenarchaeota	0	Nitrofication	Assimilatory		AB722113.1.1350	0	Proteobacteria	WL	0	Dissimilatory
EU050789.1.1419	0	Proteobacteria	CBB	Dissimilatory nitrite reduction	Assimilatory		KJ566252.1.1461	0	Bacteroidota	0	Nitrogen fixation	Dissimilatory
EF999348.1.1504	0	Proteobacteria	CBB	Dissimilatory nitrite reduction	Assimilatory		EU488012.1.1496	0	Nitrospirota	0	0	0
EU652621.1.1520	Hub	Desulfobacterota	0	Nitrogen fixation	Dissimilatory		HM357253.1.1371	0	Chloroflexi	0	0	Assimilatory
GQ262822.1.1476	0	Proteobacteria	0	0	Assimilatory		JN475847.1.1408	0	Proteobacteria	0	Dissimilatory nitrite reduction	Assimilatory
KF273919.1.1424	0	Bacteroidota	0	Denitrification	Assimilatory		DQ811793.1.1535	0	Desulfobacterota	0	Nitrogen fixation	Dissimilatory
EU488291.1.1477	0	Chloroflexi	0	0	0		JQ579882.1.1478	0	Bacteroidota	0	0	Assimilatory
JN536874.1.1451	0	Desulfobacterota	WL	0	Dissimilatory		HE803953.1.1462	0	Proteobacteria	0	0	Assimilatory
AY913363.1.1478	0	Gemmatimonadota	0	0	0		GQ249534.1.1200	0	Bacteroidota	0	Dissimilatory nitrite reduction	Assimilatory
EF367571.1.914	Hub	Crenarchaeota	0	Nitrofication	Assimilatory		FJ748775.1.1510	0	SAR324_clade(Marine_group_B)	0	0	Assimilatory
JQ226691.1.1346	0	Crenarchaeota	0	Nitrofication	Assimilatory		AB602505.1.1522	Hub	Desulfobacterota	CBB	Dissimilatory nitrite reduction	Assimilatory
FJ786115.1.1214	Key	Proteobacteria	CBB	Dissimilatory nitrite reduction	Assimilatory		FJ205244.1.1470	0	Actinobacteriota	0	0	0
JQ579721.1.1520	0	Desulfobacterota	WL	0	Dissimilatory		JX000660.1.1489	0	Desulfobacterota	0	Nitrification	Assimilatory
KF741573.1.1496	Key	Proteobacteria	CBB	Dissimilatory nitrite reduction	Assimilatory		HQ153997.1.1434	0	Acidobacteriota	0	Dissimilatory nitrite reduction, Nitrogen fixation	0
KC926008.1.915	0	Crenarchaeota	WL	0	0		KC631492.1.1554	0	Desulfobacterota	0	0	0
KF756228.1.1231	Key	Proteobacteria	0	0	Assimilatory		GU120553.1.1467	0	Proteobacteria	0	0	0
AM882523.1.1498	0	Proteobacteria	0	0	Assimilatory		FJ655694.1.1398	0	Thermoplasmatota	0	0	0
EU652582.1.1564	Key	Proteobacteria	CBB	Dissimilatory nitrite reduction	Assimilatory		HQ588466.1.1374	0	Proteobacteria	0	0	0
JQ816407.1.1489	0	MBNT15	0	0	0		DQ395035.1.1523	0	Desulfobacterota	CBB	Dissimilatory nitrite reduction	Assimilatory
JX226924.1.1505	0	Proteobacteria	0	0	Assimilatory		FJ712534.1.1514	Hub	Calditrichota	0	Dissimilatory nitrite reduction, Nitrogen fixation	0
HQ588506.1.1364	0	Chloroflexi	0	0	0		AY177791.1.1518	0	Desulfobacterota	WL	0	Dissimilatory
KF786801.1.1393	0	Proteobacteria	0	0	Assimilatory		KC009861.1.1442	0	Proteobacteria	CBB	0	Assimilatory
KC009878.1.1538	0	Desulfobacterota	0	Nitrogen fixation	Dissimilatory		HF922326.1.1512	0	Chloroflexi	WL	Nitrogen fixation	Dissimilatory
JF809744.1.1399	0	Proteobacteria	0	0	0		JN443597.1.1401	0	Chloroflexi	WL	0	Dissimilatory
AY542227.1.1395	0	Desulfobacterota	WL	0	Dissimilatory		JN977193.1.1494	0	Proteobacteria	0	0	0
JN986376.1.1448	0	Cyanobacteria	CBB	0	Assimilatory		KM071630.1.1370	0	Proteobacteria	0	0	0
EU652600.1.1457	Key	Proteobacteria	0	0	Assimilatory		EF125430.1.1529	0	Desulfobacterota	0	0	Assimilatory
KF268923.1.1388	0	Bacteroidota	0	Dissimilatory nitrite reduction	Assimilatory		EF051145.1.901	0	Thermoplasmatota	0	Nitrogen fixation	Dissimilatory
AJ441227.1.1419	0	Chloroflexi	0	0	0		JQ989612.1.1544	0	Sva0485	0	0	0
EU652630.1.1524	0	Gemmatimonadota	0	0	0		JQ407262.1.1411	0	Proteobacteria	WL	0	Dissimilatory
EU652572.1.1506	0	Proteobacteria	0	0	0		JN830953.1.1424	0	Proteobacteria	0	0	Assimilatory
JF514226.1.1484	0	Bacteroidota	0	0	Assimilatory		JQ989834.1.1379	0	Bacteroidota	WL	0	Dissimilatory
KF460403.1.1527	0	Proteobacteria	CBB	Dissimilatory nitrite reduction	Assimilatory		GU061303.1.1393	0	Proteobacteria	0	Denitrification	0
FJ205373.1.1450	0	Bacteroidota	0	Denitrification	Assimilatory		HQ845909.1.1329	Hub	Proteobacteria	CBB	Dissimilatory nitrite reduction	Assimilatory
GQ264082.1.1488	0	Proteobacteria	0	0	Assimilatory		KF616740.1.1465	0	Bacteroidota	0	0	Assimilatory
EU707307.1.1492	0	Proteobacteria	0	0	Assimilatory		KM454246.1.1419	0	Methylomirabilota	0	Dissimilatory nitrite reduction	Assimilatory
EU160515.1.1360	0	Desulfobacterota	WL	0	Dissimilatory		FJ545494.1.1545	0	Proteobacteria	0	0	0
JN480795.1.1437	0	Spirochaetota	0	0	0		DQ811841.1.1499	0	Proteobacteria	0	0	0
JN886900.1.1467	0	Proteobacteria	0	0	0		EU652611.1.1524	0	Desulfobacterota	0	0	0
JN801110.1.1366	0	Proteobacteria	0	0	Assimilatory		EF125407.1.1477	0	Chloroflexi	WL	0	Dissimilatory
JN977298.1.1547	0	Proteobacteria	0	0	Assimilatory		EU287271.1.1523	0	Desulfobacterota	0	Nitrogen fixation	Dissimilatory
AB694122.1.1425	0	Acidobacteriota	0	0	Assimilatory		AB858620.1.1375	0	Actinobacteriota	0	Denitrification	0
KM071686.1.1482	0	Bacteroidota	0	0	Assimilatory		GU369933.1.1368	0	Proteobacteria	WL	0	Dissimilatory
KC631603.1.1204	0	Acidobacteriota	0	0	0		JQ712378.1.1406	0	Proteobacteria	0	0	Assimilatory
KC631565.1.1553	0	Sva0485	0	0	0		JF809744.1.1399	0	Proteobacteria	CBB	Dissimilatory nitrite reduction, Nitrogen fixation	Assimilatory
AB694044.1.1362	0	Proteobacteria	0	0	Assimilatory		AM889180.1.1440	0	Proteobacteria	0	0	0
JQ800774.1.1510	0	Proteobacteria	CBB	Dissimilatory nitrite reduction	Assimilatory		HQ153983.1.1420	0	Proteobacteria	0	0	0
EU287173.1.1500	0	Proteobacteria	CBB	Dissimilatory nitrite reduction	Assimilatory		JQ580158.1.1515	0	NB1-j	0	0	Assimilatory
EU652529.1.1506	Key	Proteobacteria	0	0	Assimilatory		JQ579721.1.1520	0	Desulfobacterota	CBB	Dissimilatory nitrite reduction, Nitrogen fixation	Both
HQ703845.1.1529	0	NB1-j	0	0	0		FJ477316.1.1346	0	Thermoplasmatota	0	0	Assimilatory
							JQ825030.1.1500	0	Proteobacteria	0	0	0
							HQ588624.1.1418	0	Desulfobacterota	0	0	0
							JX648559.1.1374	0	Chloroflexi	0	0	Assimilatory
							JN487292.1.1362	0	Proteobacteria	WL	0	Dissimilatory
							KF463825.1.1203	Key	Proteobacteria	0	Nitrogen fixation	0
							JN535738.1.1428	0	SAR324_clade(Marine_group_B)	0	0	Assimilatory
							AM176870.1.1483	0	Desulfobacterota	0	0	0
							AM176852.1.1421	0	Chloroflexi	0	0	0
							KC009871.1.1393	0	Proteobacteria	0	Nitrogen fixation	Dissimilatory
							JQ957841.1.1522	0	Proteobacteria	0	0	0
							AJ519630.1.1356	Key	MBNT15	0	0	0
							JX226998.1.1509	0	Proteobacteria	0	0	Assimilatory
							JQ579858.1.1458	0	Proteobacteria	0	Dissimilatory nitrite reduction	Assimilatory
							KC009942.1.1471	0	Proteobacteria	0	0	0
							EF999399.1.1531	0	Desulfobacterota	0	Dissimilatory nitrite reduction	Assimilatory
							AB694385.1.1409	0	Proteobacteria	CBB	0	Assimilatory
							HQ857614.1.1500	0	Proteobacteria	0	Dissimilatory nitrite reduction	Assimilatory
							DQ811819.1.1523	0	Desulfobacterota	CBB	Dissimilatory nitrite reduction	Assimilatory
							GU270861.1.1495	0	Proteobacteria	WL	0	Dissimilatory
							JN217152.1.1509	0	Proteobacteria	0	0	0
							JN977179.1.1548	0	Nitrospirota	CBB	Dissimilatory nitrite reduction	Assimilatory
							HF922320.1.1505	0	Bacteroidota	0	0	0
							JN886918.1.1517	0	Proteobacteria	0	Nitrogen fixation	Dissimilatory
							AB804083.1.1446	0	Bacteroidota	0	0	0
							AY592383.1.1269	0	Desulfobacterota	0	Nitrogen fixation	Dissimilatory
							AM745219.1.1602	0	Desulfobacterota	0	0	Assimilatory
							KF440294.1.1362	0	Chloroflexi	CBB	Dissimilatory nitrite reduction	Assimilatory
							JN977350.1.1551	0	Desulfobacterota	0	0	0
							AM889194.1.1531	0	Desulfobacterota	0	0	Assimilatory
							FJ873271.1.1393	0	Chloroflexi	WL	0	Dissimilatory
							GU291345.1.1506	0	Desulfobacterota	WL	0	Dissimilatory
							KC009909.1.1508	0	Proteobacteria	CBB	Dissimilatory nitrite reduction	Assimilatory
							AM944521.1.1426	0	Proteobacteria	WL	Nitrogen fixation	Dissimilatory
							KF741535.1.1514	0	Proteobacteria	WL	Nitrogen fixation	Dissimilatory
							KC009905.1.1479	0	Desulfobacterota	CBB	Dissimilatory nitrite reduction	Assimilatory
							AB294966.1.1418	0	Proteobacteria	0	0	Assimilatory
							JQ925059.1.1463	0	Chloroflexi	CBB	Dissimilatory nitrite reduction, Nitrogen fixation	Assimilatory
							KJ817713.1.1525	0	Proteobacteria	0	0	Assimilatory
							GU362959.1.1439	0	Desulfobacterota	0	0	0
							HQ703845.1.1529	0	NB1-j	0	0	0
							JX504477.1.1566	0	Desulfobacterota	0	0	0
							AB722142.1.1422	0	Desulfobacterota	0	Dissimilatory nitrite reduction	Assimilatory
							JX984064.1.1227	0	Proteobacteria	0	Dissimilatory nitrite reduction	Assimilatory
							FJ786140.1.1205	0	Proteobacteria	0	0	0
							FJ748779.1.1500	0	Proteobacteria	0	Dissimilatory nitrite reduction	Assimilatory
							JN533318.1.1376	0	Bacteroidota	WL	Dissimilatory nitrite reduction, Nitrogen fixation	Dissimilatory
							JQ800799.1.1420	Hub	Proteobacteria	0	0	Assimilatory
							FN554130.1.1520	0	Desulfobacterota	0	0	0
							DQ028267.1.1461	0	Chloroflexi	WL	0	Dissimilatory
							DQ811811.1.1530	0	Desulfobacterota	0	Dissimilatory nitrite reduction, Nitrogen fixation	Dissimilatory
							LN567363.1.1330	0	Proteobacteria	CBB	Dissimilatory nitrite reduction	Assimilatory
							KF463660.1.1230	0	NB1-j	CBB	Dissimilatory nitrite reduction	Assimilatory
							EU488038.1.1527	0	Spirochaetota	0	0	0
							HQ703793.1.1355	0	Chloroflexi	0	0	0
							GU120550.1.1471	0	Campylobacterota	CBB	Dissimilatory nitrite reduction	Assimilatory
							JN977264.1.1544	0	Nitrospirota	0	Nitrogen fixation	Dissimilatory
							HQ845903.1.1377	0	Chloroflexi	0	Dissimilatory nitrite reduction	Assimilatory
							FJ873365.1.1418	0	Desulfobacterota	WL	0	Dissimilatory
							FJ748781.1.1509	0	Proteobacteria	0	0	0
							FJ638594.1.1405	0	Acidobacteriota	0	0	0
							AJ535239.1.1518	0	Acidobacteriota	0	0	0
							FJ545472.1.1559	0	Desulfobacterota	CBB	Dissimilatory nitrite reduction	Dissimilatory
							DQ395499.1.1472	0	Proteobacteria	WL	0	Dissimilatory
							DQ811812.1.1521	0	Desulfobacterota	0	0	0
							EU374089.1.1488	0	Actinobacteriota	WL	0	Dissimilatory
							HQ190503.1.1532	0	Desulfobacterota	0	0	0
							KP299840.1.1530	0	Desulfobacterota	0	0	0
							FJ517065.1.1498	0	Bacteroidota	WL	0	Dissimilatory
							DQ395063.1.1519	0	Desulfobacterota	0	0	Assimilatory
							FJ264795.1.942	0	Crenarchaeota	0	0	0
							AM745210.1.1748	0	Desulfobacterota	WL	0	Dissimilatory
							GU302445.1.1534	0	Desulfobacterota	0	0	0
							GU363055.1.1455	0	Acidobacteriota	CBB	Dissimilatory nitrite reduction	Assimilatory
							GQ410974.1.940	0	Crenarchaeota	CBB	Dissimilatory nitrite reduction	Assimilatory
							AM882523.1.1498	0	Proteobacteria	0	0	0
							EU487973.1.1543	0	Desulfobacterota	0	0	0
							AM935190.1.1325	0	Proteobacteria	0	Dissimilatory nitrite reduction	Assimilatory
							DQ811867.1.1461	0	Chloroflexi	0	0	0
							JN977248.1.1504	0	Chloroflexi	0	0	Dissimilatory
							EU373956.1.1519	0	Acidobacteriota	0	0	0
							EU488441.1.1517	0	Calditrichota	WL	0	Dissimilatory
							LN567501.1.1371	0	Proteobacteria	0	0	0
							EF125433.1.1461	0	Proteobacteria	0	0	0
							AM176854.1.1492	0	Sva0485	WL	0	Dissimilatory
							HF922348.1.1518	0	Desulfobacterota	0	Nitrification	Assimilatory
							JN444816.1.1456	0	Desulfobacterota	0	0	Assimilatory
							KF786950.1.1415	0	Desulfobacterota	0	Dissimilatory nitrite reduction	Assimilatory
							AB806729.1.1479	0	NB1-j	0	0	0
							JN516895.1.1335	0	Bacteroidota	0	Denitrification	Assimilatory
							EU652571.1.1503	0	Proteobacteria	WL	0	Dissimilatory
							EF125388.1.1523	0	Desulfobacterota	0	Nitrogen fixation	Dissimilatory
							KJ817705.1.1524	Key	Desulfobacterota	0	Dissimilatory nitrite reduction	Assimilatory
							AM709744.1.1353	0	Chloroflexi	WL	0	Dissimilatory
							DQ811887.1.1461	0	Chloroflexi	0	0	0
							FN553933.1.1519	0	Sva0485	WL	0	Dissimilatory
							HQ588504.1.1355	0	Chloroflexi	WL	0	Dissimilatory
							DQ395062.1.1503	0	Proteobacteria	WL	0	Dissimilatory
							DQ831550.1.1519	0	Desulfobacterota	0	0	0
							JF809730.1.1396	0	Nitrospirota	0	0	0
							AM882628.1.1519	0	Sva0485	0	Dissimilatory nitrite reduction	Assimilatory
							HQ727627.1.1522	0	SAR324_clade(Marine_group_B)	0	0	0
							GU291343.1.1498	0	Desulfobacterota	0	Dissimilatory nitrite reduction, Nitrogen fixation	0
							KC010009.1.1497	0	Gemmatimonadota	0	Nitrogen fixation	Dissimilatory
							GU982811.1.1237	0	Desulfobacterota	0	0	Assimilatory
							JX221810.1.1249	0	Dadabacteria	0	0	Assimilatory
							EU652631.1.1526	0	Gemmatimonadota	0	0	0

## Sheet: Sheet8
China				South America
Specialist_OTU	taxonomy	sequence_number		`	taxonomy	sequence_number
AM111069.1.1545	d__Bacteria; p__Proteobacteria; c__Gammaproteobacteria; o__Enterobacterales; f__Shewanellaceae; g__Shewanella; s__Shewanella_sp.	4842		FJ484851.1.1338	d__Bacteria; p__Proteobacteria; c__Gammaproteobacteria; o__Burkholderiales; f__Nitrosomonadaceae; g__Nitrosomonadaceae; s__uncultured_beta_proteobacterium	763
KC428686.1.1435	d__Bacteria; p__Proteobacteria; c__Gammaproteobacteria; o__Burkholderiales; f__Burkholderiaceae; g__Burkholderia-Caballeronia-Paraburkholderia; s__Burkholderia_cepacia	1274		JQ712119.1.1541	d__Bacteria; p__Proteobacteria; c__Gammaproteobacteria; o__Legionellales; f__Legionellaceae; g__Legionellaceae; s__uncultured_bacterium	261
KF560355.1.1402	d__Bacteria; p__Proteobacteria; c__Gammaproteobacteria; o__Pseudomonadales; f__Marinomonadaceae; g__Marinomonas; s__Marinomonas_mangrovi	883		FQ658963.1.1306	d__Bacteria; p__Proteobacteria; c__Alphaproteobacteria; o__Rhizobiales; f__Rhizobiales_Incertae_Sedis; g__Bauldia; s__uncultured_bacterium	206
AJ441239.1.1421	d__Bacteria; p__Bacteroidota; c__Bacteroidia; o__Bacteroidales; f__Marinifilaceae; g__uncultured; s__uncultured_Bacteroidetes	766		DQ676384.1.1462	d__Bacteria; p__Verrucomicrobiota; c__Omnitrophia; o__Omnitrophales; f__Omnitrophaceae; g__Candidatus_Omnitrophus; s__uncultured_Verrucomicrobia	76
EU445201.1.1521	d__Bacteria; p__Acidobacteriota; c__Acidobacteriae; o__Subgroup_2; f__uncultured_bacterium; g__uncultured_bacterium; s__uncultured_bacterium	590		EU772316.1.1385	d__Bacteria; p__Actinobacteriota; c__Actinobacteria; o__Micrococcales; f__Dermatophilaceae; g__uncultured; s__uncultured_bacterium	57
GU356096.1.1397	d__Bacteria; p__Proteobacteria; c__Gammaproteobacteria; o__Pseudomonadales; f__Moraxellaceae; g__Acinetobacter; s__uncultured_Acinetobacter	563		KJ566255.1.1464	d__Bacteria; p__Bacteroidota; c__Bacteroidia; o__Bacteroidales; f__Prolixibacteraceae; g__Prolixibacter; s__uncultured_Bacteroidales	49
HQ393425.1.1432	d__Bacteria; p__Fusobacteriota; c__Fusobacteriia; o__Fusobacteriales; f__Fusobacteriaceae; g__Psychrilyobacter; s__uncultured_bacterium	444		EU735698.1.1498	d__Bacteria; p__Bacteroidota; c__Rhodothermia; o__Balneolales; f__Balneolaceae; g__Balneolaceae; s__uncultured_bacterium	38
AY081991.1.1523	d__Bacteria; p__Proteobacteria; c__Gammaproteobacteria; o__Xanthomonadales; f__Rhodanobacteraceae; g__Rhodanobacter; s__uncultured_bacterium	392		JQ307146.1.1490	d__Bacteria; p__Proteobacteria; c__Gammaproteobacteria; o__Enterobacterales; f__Vibrionaceae; g__Vibrionaceae; s__Vibrio_diazotrophicus	33
DQ797031.1.1403	d__Bacteria; p__Bacteroidota; c__Bacteroidia; o__Bacteroidales; f__Prevotellaceae; g__Prevotella_9; s__uncultured_bacterium	350		AJ617831.1.1486	d__Bacteria; p__Desulfobacterota; c__Syntrophobacteria; o__Syntrophobacterales; f__Syntrophobacteraceae; g__Syntrophobacter; s__uncultured_bacterium	32
AY963430.1.1421	d__Bacteria; p__Acidobacteriota; c__Acidobacteriae; o__Acidobacteriales; f__Acidobacteriaceae_(Subgroup_1); g__uncultured; s__uncultured_bacterium	334		JQ750512.1.914	d__Archaea; p__Aenigmarchaeota; c__Aenigmarchaeia; o__Aenigmarchaeales; f__Aenigmarchaeales; g__Aenigmarchaeales; s__uncultured_archaeon	25
AY963477.1.1447	d__Bacteria; p__Acidobacteriota; c__Acidobacteriae; o__Acidobacteriales; f__Koribacteraceae; g__Candidatus_Koribacter; s__uncultured_bacterium	322		AB805895.1.1393	d__Bacteria; p__Patescibacteria; c__Microgenomatia; o__Microgenomatia; f__Microgenomatia; g__Microgenomatia; s__uncultured_bacterium	24
AB294971.1.1297	d__Bacteria; p__Cyanobacteria; c__Cyanobacteriia; o__Chloroplast; f__Chloroplast; g__Chloroplast; s__uncultured_cyanobacterium	284		JN038202.1.1491	d__Bacteria; p__Actinobacteriota; c__Acidimicrobiia; o__Actinomarinales; f__Actinomarinales; g__Actinomarinales; s__uncultured_actinobacterium	17
AJ867648.1.1503	d__Bacteria; p__Cyanobacteria; c__Cyanobacteriia; o__Chloroplast; f__Chloroplast; g__Chloroplast; s__uncultured_phototrophic	246		JQ799964.1.1483	d__Bacteria; p__Proteobacteria; c__Gammaproteobacteria; o__Pseudomonadales; f__Nitrincolaceae; g__Marinobacterium; s__Marinobacterium_sp.	16
FJ466175.1.1371	d__Bacteria; p__Verrucomicrobiota; c__Verrucomicrobiae; o__Pedosphaerales; f__Pedosphaeraceae; g__Pedosphaeraceae; s__uncultured_bacterium	223		JX391717.1.1493	d__Bacteria; p__Bacteroidota; c__Bacteroidia; o__Chitinophagales; f__Saprospiraceae; g__uncultured; s__uncultured_bacterium	15
EF019148.1.1401	d__Bacteria; p__Acidobacteriota; c__Vicinamibacteria; o__Vicinamibacterales; f__uncultured; g__uncultured; s__uncultured	213		GQ009478.1.1342	d__Bacteria; p__Actinobacteriota; c__Actinobacteria; o__Micrococcales; f__Microbacteriaceae; g__Diaminobutyricimonas; s__uncultured_bacterium	14
JF217233.1.1346	d__Bacteria; p__Actinobacteriota; c__Actinobacteria; o__Corynebacteriales; f__Corynebacteriaceae; g__Corynebacteriaceae; s__uncultured_bacterium	213		KC238332.1.1428	d__Bacteria; p__Proteobacteria; c__Alphaproteobacteria; o__Caulobacterales; f__Hyphomonadaceae; g__Maricaulis; s__uncultured_bacterium	13
DQ837255.1.1302	d__Bacteria; p__DTB120; c__DTB120; o__DTB120; f__DTB120; g__DTB120; s__uncultured_delta	205		AY345494.1.1492	d__Bacteria; p__Planctomycetota; c__Planctomycetes; o__Pirellulales; f__Pirellulaceae; g__Pirellulaceae; s__uncultured_bacterium	13
EF019283.1.1379	d__Bacteria; p__Acidobacteriota; c__Acidobacteriae; o__Subgroup_2; f__Subgroup_2; g__Subgroup_2; s__uncultured_bacterium	199		KF616742.1.1445	d__Bacteria; p__SAR324_clade(Marine_group_B); c__SAR324_clade(Marine_group_B); o__SAR324_clade(Marine_group_B); f__SAR324_clade(Marine_group_B); g__SAR324_clade(Marine_group_B); s__uncultured_bacterium	12
GU179600.1.1392	d__Bacteria; p__Proteobacteria; c__Gammaproteobacteria; o__Pseudomonadales; f__Pseudomonadaceae; g__Pseudomonas; s__uncultured_gamma	195		GU270862.1.1487	d__Bacteria; p__Actinobacteriota; c__Acidimicrobiia; o__Actinomarinales; f__uncultured; g__uncultured; s__uncultured_bacterium	12
KC431786.1.1456	d__Bacteria; p__Proteobacteria; c__Gammaproteobacteria; o__Burkholderiales; f__Burkholderiaceae; g__Burkholderia-Caballeronia-Paraburkholderia; s__Burkholderia_multivorans	194		HQ267250.1.934	d__Archaea; p__Crenarchaeota; c__Bathyarchaeia; o__Bathyarchaeia; f__Bathyarchaeia; g__Bathyarchaeia; s__uncultured_archaeon	10
GABT01019963.848.2718	d__Bacteria; p__Cyanobacteria; c__Cyanobacteriia; o__Chloroplast; f__Chloroplast; g__Chloroplast; s__Cocos_nucifera	176		FM995172.1.1522	d__Bacteria; p__Proteobacteria; c__Gammaproteobacteria; o__Enterobacterales; f__Vibrionaceae; g__Thaumasiovibrio; s__uncultured_bacterium	10
LN563237.1.1378	d__Bacteria; p__Dependentiae; c__Babeliae; o__Babeliales; f__Vermiphilaceae; g__Vermiphilaceae; s__uncultured_bacterium	171		JQ769648.1.1525	d__Bacteria; p__Verrucomicrobiota; c__Verrucomicrobiae; o__Opitutales; f__Opitutaceae; g__Alterococcus; s__uncultured_bacterium	8
HQ689094.1.1312	d__Bacteria; p__Proteobacteria; c__Alphaproteobacteria; o__Rhodospirillales; f__Rhodospirillaceae; g__Candidatus_Riegeria; s__alpha_proteobacterium	162		EU555134.1.1497	d__Bacteria; p__Proteobacteria; c__Gammaproteobacteria; o__Thiotrichales; f__Thiotrichaceae; g__uncultured; s__uncultured_bacterium	8
AY280840.1.917	d__Archaea; p__Crenarchaeota; c__Nitrososphaeria; o__Nitrososphaerales; f__Nitrososphaeraceae; g__Nitrososphaeraceae; s__uncultured_crenarchaeote	128		JN537486.1.1447	d__Bacteria; p__Bdellovibrionota; c__Bdellovibrionia; o__Bdellovibrionales; f__Bdellovibrionaceae; g__Bdellovibrio; s__uncultured_organism	7
FJ822650.1.1385	d__Bacteria; p__Verrucomicrobiota; c__Verrucomicrobiae; o__Chthoniobacterales; f__Chthoniobacteraceae; g__Candidatus_Udaeobacter; s__uncultured_Verrucomicrobia	127		FJ203573.1.1404	d__Bacteria; p__Proteobacteria; c__Alphaproteobacteria; o__Rhizobiales; f__Rhizobiaceae; g__uncultured; s__uncultured_bacterium	7
GU127821.1.1448	d__Bacteria; p__Nitrospirota; c__Thermodesulfovibrionia; o__uncultured; f__uncultured; g__uncultured; s__uncultured_bacterium	126		JQ580247.1.1493	d__Bacteria; p__Planctomycetota; c__Phycisphaerae; o__MSBL9; f__SG8-4; g__SG8-4; s__uncultured_planctomycete	7
FJ536885.1.1458	d__Bacteria; p__Bacteroidota; c__Bacteroidia; o__Chitinophagales; f__Chitinophagaceae; g__Puia; s__uncultured_Sphingobacteriales	119		GQ340128.1.1376	d__Bacteria; p__Actinobacteriota; c__Actinobacteria; o__PeM15; f__PeM15; g__PeM15; s__uncultured_bacterium	6
EF021854.1.901	d__Archaea; p__Crenarchaeota; c__Nitrososphaeria; o__Group_1.1c; f__Group_1.1c; g__Group_1.1c; s__uncultured_archaeon	118		GQ396899.1.1522	d__Bacteria; p__Acidobacteriota; c__Vicinamibacteria; o__Subgroup_17; f__Subgroup_17; g__Subgroup_17; s__uncultured_bacterium	6
JN867718.1.1345	d__Bacteria; p__Planctomycetota; c__Planctomycetes; o__Isosphaerales; f__Isosphaeraceae; g__uncultured; s__uncultured_planctomycete	115		EU570842.1.1468	d__Bacteria; p__Bacteroidota; c__Bacteroidia; o__Bacteroidetes_VC2.1_Bac22; f__Bacteroidetes_VC2.1_Bac22; g__Bacteroidetes_VC2.1_Bac22; s__uncultured_bacterium	6
AB364809.1.1420	d__Bacteria; p__Acidobacteriota; c__Acidobacteriae; o__Bryobacterales; f__Bryobacteraceae; g__Bryobacter; s__uncultured_bacterium	112		GU363000.1.1406	d__Bacteria; p__Planctomycetota; c__Phycisphaerae; o__MSBL9; f__SG8-4; g__SG8-4; s__uncultured_bacterium	5
AY234546.1.1396	d__Bacteria; p__Actinobacteriota; c__Actinobacteria; o__Frankiales; f__Acidothermaceae; g__Acidothermus; s__bacterium_Ellin5129	110		JQ407250.1.1440	d__Archaea; p__Halobacterota; c__Methanomicrobia; o__Methanomicrobiales; f__Methanomicrobiaceae; g__uncultured; s__uncultured_archaeon	5
EU344930.1.1463	d__Bacteria; p__Planctomycetota; c__Planctomycetes; o__Planctomycetales; f__uncultured; g__uncultured; s__uncultured_Planctomyces	109		AY454621.1.1032	d__Archaea; p__Crenarchaeota; c__Bathyarchaeia; o__Bathyarchaeia; f__Bathyarchaeia; g__Bathyarchaeia; s__uncultured_crenarchaeote	5
AJ292574.1.1463	d__Bacteria; p__Acidobacteriota; c__Acidobacteriae; o__Acidobacteriales; f__Acidobacteriaceae_(Subgroup_1); g__Occallatibacter; s__uncultured_eubacterium	109		HM799040.1.1415	d__Bacteria; p__Planctomycetota; c__028H05-P-BN-P5; o__028H05-P-BN-P5; f__028H05-P-BN-P5; g__028H05-P-BN-P5; s__uncultured_planctomycete	5
GU434681.1.913	d__Archaea; p__Crenarchaeota; c__Nitrososphaeria; o__Nitrososphaerales; f__Nitrososphaeraceae; g__Nitrososphaeraceae; s__uncultured_archaeon	106		HQ588546.1.1355	d__Bacteria; p__Chloroflexi; c__Anaerolineae; o__SBR1031; f__SBR1031; g__SBR1031; s__uncultured_bacterium	4
KF106541.1.1358	d__Bacteria; p__Firmicutes; c__Bacilli; o__Lactobacillales; f__Streptococcaceae; g__Streptococcus; s__uncultured_bacterium	106		GQ927674.1.939	d__Archaea; p__Crenarchaeota; c__Bathyarchaeia; o__Bathyarchaeia; f__Bathyarchaeia; g__Bathyarchaeia; s__uncultured_archaeon	4
KC554616.1.1517	d__Bacteria; p__Actinobacteriota; c__Actinobacteria; o__Frankiales; f__Geodermatophilaceae; g__Geodermatophilaceae; s__uncultured_bacterium	103		JQ824941.1.1503	d__Bacteria; p__Proteobacteria; c__Gammaproteobacteria; o__Pseudomonadales; f__Pseudohongiellaceae; g__Pseudohongiella; s__uncultured_bacterium	4
GU983376.1.1392	d__Bacteria; p__Acidobacteriota; c__Acidobacteriae; o__Solibacterales; f__Solibacteraceae; g__Solibacteraceae; s__uncultured_Acidobacteriales_bacterium	103		EU335205.1.1524	d__Bacteria; p__MBNT15; c__MBNT15; o__MBNT15; f__MBNT15; g__MBNT15; s__uncultured_bacterium	4
KJ453993.1.1501	d__Bacteria; p__Proteobacteria; c__Gammaproteobacteria; o__Enterobacterales; f__Aeromonadaceae; g__Aeromonadaceae; s__uncultured_bacterium	101		JQ580235.1.1493	d__Bacteria; p__Planctomycetota; c__Planctomycetes; o__Pirellulales; f__Pirellulaceae; g__Rhodopirellula; s__uncultured_planctomycete	4
EU540517.1.1382	d__Bacteria; p__Actinobacteriota; c__Actinobacteria; o__Micrococcales; f__Micrococcaceae; g__Micrococcaceae; s__uncultured_bacterium	98		JN430402.1.1349	d__Bacteria; p__Proteobacteria; c__Alphaproteobacteria; o__Rhodobacterales; f__Rhodobacteraceae; g__Rhodobacteraceae; s__uncultured_organism	4
GQ263279.1.1430	d__Bacteria; p__Proteobacteria; c__Alphaproteobacteria; o__Rhizobiales; f__Rhodobiaceae; g__Rhodobiaceae; s__uncultured_bacterium	97		KM108710.1.1501	d__Bacteria; p__Proteobacteria; c__Gammaproteobacteria; o__Ectothiorhodospirales; f__Ectothiorhodospiraceae; g__Thioalkalivibrio; s__Thioalkalivibrio_sulfidiphilus	4
JN023500.1.1453	d__Bacteria; p__Acidobacteriota; c__Acidobacteriae; o__Acidobacteriales; f__Acidobacteriaceae_(Subgroup_1); g__Granulicella; s__uncultured_bacterium	95		AB189335.1.1502	d__Bacteria; p__Acidobacteriota; c__Thermoanaerobaculia; o__Thermoanaerobaculales; f__Thermoanaerobaculaceae; g__Subgroup_23; s__uncultured_Holophaga	4
HQ729899.1.1506	d__Bacteria; p__Acidobacteriota; c__Vicinamibacteria; o__Vicinamibacterales; f__uncultured_Acidobacteria_bacterium; g__uncultured_Acidobacteria_bacterium; s__uncultured_Acidobacteria_bacterium	95		JQ580029.1.1541	d__Bacteria; p__Proteobacteria; c__Gammaproteobacteria; o__Pseudomonadales; f__Nitrincolaceae; g__uncultured; s__uncultured_gamma	4
DQ532202.1.1463	d__Bacteria; p__Proteobacteria; c__Alphaproteobacteria; o__Sphingomonadales; f__Sphingomonadaceae; g__Sphingomonadaceae; s__uncultured_bacterium	92		GQ487992.1.1501	d__Bacteria; p__Acidobacteriota; c__Vicinamibacteria; o__Subgroup_17; f__Subgroup_17; g__Subgroup_17; s__uncultured_bacterium	4
KC527530.1.1225	d__Bacteria; p__Bacteroidota; c__Bacteroidia; o__Flavobacteriales; f__Cryomorphaceae; g__Cryomorphaceae; s__uncultured_bacterium	92		FJ437839.1.1471	d__Bacteria; p__Campylobacterota; c__Campylobacteria; o__Campylobacterales; f__Sulfurimonadaceae; g__Sulfurimonadaceae; s__uncultured_bacterium	4
JF219006.1.1353	d__Bacteria; p__Actinobacteriota; c__Actinobacteria; o__Corynebacteriales; f__Mycobacteriaceae; g__Mycobacteriaceae; s__uncultured_bacterium	90		EU385665.1.924	d__Archaea; p__Crenarchaeota; c__Bathyarchaeia; o__Bathyarchaeia; f__Bathyarchaeia; g__Bathyarchaeia; s__uncultured_archaeon	4
KF975575.1.1442	d__Archaea; p__Crenarchaeota; c__Nitrososphaeria; o__Nitrososphaerales; f__Nitrososphaeraceae; g__Nitrososphaeraceae; s__uncultured_archaeon	88		JX482201.1.900	d__Archaea; p__Crenarchaeota; c__Bathyarchaeia; o__Bathyarchaeia; f__Bathyarchaeia; g__Bathyarchaeia; s__uncultured_archaeon	3
FJ466263.1.1432	d__Bacteria; p__Acidobacteriota; c__Acidobacteriae; o__Acidobacteriales; f__Acidobacteriaceae_(Subgroup_1); g__Acidipila-Silvibacterium; s__uncultured_bacterium	87		FJ478899.1.1515	d__Bacteria; p__Verrucomicrobiota; c__Verrucomicrobiae; o__Pedosphaerales; f__Pedosphaeraceae; g__uncultured; s__uncultured_bacterium	3
EU335268.1.1517	d__Bacteria; p__Acidobacteriota; c__Vicinamibacteria; o__Vicinamibacterales; f__Vicinamibacteraceae; g__Vicinamibacteraceae; s__uncultured_Acidobacteria	86		JN532548.1.1259	d__Bacteria; p__Myxococcota; c__Myxococcia; o__Myxococcales; f__Myxococcaceae; g__P3OB-42; s__uncultured_organism	3
JN023717.1.1481	d__Bacteria; p__WPS-2; c__WPS-2; o__WPS-2; f__WPS-2; g__WPS-2; s__uncultured_bacterium	83		JN467413.1.1351	d__Bacteria; p__Bacteroidota; c__Bacteroidia; o__Sphingobacteriales; f__Lentimicrobiaceae; g__Lentimicrobiaceae; s__uncultured_bacterium	3
DQ404821.1.1515	d__Bacteria; p__Bacteroidota; c__Ignavibacteria; o__Ignavibacteriales; f__PHOS-HE36; g__PHOS-HE36; s__uncultured_bacterium	82		KC431926.1.1363	d__Bacteria; p__Proteobacteria; c__Gammaproteobacteria; o__Burkholderiales; f__Gallionellaceae; g__Gallionellaceae; s__uncultured_bacterium	3
JQ407239.1.1399	d__Archaea; p__Halobacterota; c__Methanosarcinia; o__Methanosarciniales; f__Methanosarcinaceae; g__Methanosarcinaceae; s__uncultured_archaeon	82		HQ190515.1.1466	d__Bacteria; p__Proteobacteria; c__Alphaproteobacteria; o__uncultured; f__uncultured; g__uncultured; s__uncultured_bacterium	3
KJ650714.1.1511	d__Bacteria; p__Firmicutes; c__Bacilli; o__Bacillales; f__Bacillaceae; g__Vulcanibacillus; s__uncultured_Bacilli	81		JX120385.1.1526	d__Bacteria; p__Desulfobacterota; c__Syntrophia; o__Syntrophales; f__Syntrophaceae; g__Syntrophus; s__uncultured_bacterium	3
GQ402604.1.1424	d__Bacteria; p__Acidobacteriota; c__Acidobacteriae; o__Acidobacteriales; f__uncultured; g__uncultured; s__uncultured_bacterium	80		KF741465.1.1498	d__Bacteria; p__Proteobacteria; c__Gammaproteobacteria; o__uncultured; f__uncultured; g__uncultured; s__uncultured_bacterium	3
FN391815.1.1489	d__Bacteria; p__Proteobacteria; c__Gammaproteobacteria; o__Acidiferrobacterales; f__Acidiferrobacteraceae; g__Acidiferrobacteraceae; s__uncultured_bacterium	79		JX505033.1.1422	d__Bacteria; p__Chloroflexi; c__Anaerolineae; o__RBG-13-54-9; f__RBG-13-54-9; g__RBG-13-54-9; s__uncultured_Anaerolineaceae	3
HM459655.1.1506	d__Bacteria; p__Proteobacteria; c__Gammaproteobacteria; o__Gammaproteobacteria_Incertae_Sedis; f__Unknown_Family; g__Acidibacter; s__uncultured_gamma	76		EU488091.1.1486	d__Bacteria; p__Chloroflexi; c__Anaerolineae; o__Anaerolineales; f__Anaerolineaceae; g__uncultured; s__uncultured_bacterium	3
HM445476.1.1289	d__Bacteria; p__Chloroflexi; c__Anaerolineae; o__Ardenticatenales; f__uncultured; g__uncultured; s__uncultured_bacterium	76		AB188785.1.1523	d__Bacteria; p__Desulfobacterota; c__Desulfobulbia; o__Desulfobulbales; f__Desulfobulbaceae; g__uncultured; s__uncultured_Desulfobulbus	3
AB821123.1.1479	d__Bacteria; p__Proteobacteria; c__Alphaproteobacteria; o__Elsterales; f__uncultured; g__uncultured; s__uncultured_bacterium	75		EF019594.1.1373	d__Bacteria; p__Planctomycetota; c__Planctomycetes; o__Pirellulales; f__Pirellulaceae; g__uncultured; s__uncultured_bacterium	3
JQ311827.1.1431	d__Bacteria; p__Acidobacteriota; c__Acidobacteriae; o__Subgroup_2; f__uncultured_bacterium; g__uncultured_bacterium; s__uncultured_bacterium	74		KF515257.1.1527	d__Bacteria; p__Verrucomicrobiota; c__Verrucomicrobiae; o__Pedosphaerales; f__Pedosphaeraceae; g__ADurb.Bin063-1; s__uncultured_bacterium	3
FJ466264.1.1437	d__Bacteria; p__Acidobacteriota; c__Acidobacteriae; o__Acidobacteriales; f__Acidobacteriaceae_(Subgroup_1); g__Acidobacteriaceae_(Subgroup_1); s__uncultured_bacterium	72		AJ229197.1.1300	d__Bacteria; p__Firmicutes; c__Clostridia; o__Clostridiales; f__Clostridiaceae; g__Clostridiaceae; s__unidentified_eubacterium_clone_BSV41	3
FM877651.1.1407	d__Bacteria; p__Proteobacteria; c__Alphaproteobacteria; o__Sphingomonadales; f__Sphingomonadaceae; g__Sphingomonas; s__uncultured_Alphaproteobacteria	70		FJ873324.1.1415	d__Bacteria; p__Acidobacteriota; c__Thermoanaerobaculia; o__Thermoanaerobaculales; f__Thermoanaerobaculaceae; g__Subgroup_23; s__uncultured_bacterium	3
KC189626.1.1434	d__Bacteria; p__Planctomycetota; c__Planctomycetes; o__Gemmatales; f__Gemmataceae; g__Fimbriiglobus; s__uncultured_bacterium	69		EU542501.1.1444	d__Bacteria; p__Firmicutes; c__Clostridia; o__Oscillospirales; f__Hungateiclostridiaceae; g__uncultured; s__uncultured_bacterium	3
JQ693109.1.1418	d__Bacteria; p__Verrucomicrobiota; c__Verrucomicrobiae; o__Chthoniobacterales; f__Xiphinematobacteraceae; g__Xiphinematobacteraceae; s__uncultured_bacterium	68		FJ792188.1.1446	d__Bacteria; p__Proteobacteria; c__Gammaproteobacteria; o__Thiomicrospirales; f__Thiomicrospiraceae; g__Thiomicrorhabdus; s__uncultured_bacterium	3
EF690632.1.1438	d__Archaea; p__Halobacterota; c__Halobacteria; o__Halobacterales; f__Halobacterales; g__uncultured; s__uncultured_haloarchaeon	67		EF680210.1.940	d__Archaea; p__Crenarchaeota; c__Bathyarchaeia; o__Bathyarchaeia; f__Bathyarchaeia; g__Bathyarchaeia; s__uncultured_archaeon	3
KC541198.1.1492	d__Bacteria; p__Acidobacteriota; c__Acidobacteriae; o__Bryobacterales; f__Bryobacteraceae; g__Bryobacter; s__uncultured_bacterium	66		AB807234.1.1479	d__Bacteria; p__Planctomycetota; c__Phycisphaerae; o__Phycisphaerales; f__AKAU3564_sediment_group; g__AKAU3564_sediment_group; s__uncultured_bacterium	3
EF690573.1.1440	d__Archaea; p__Halobacterota; c__Halobacteria; o__Halobacterales; f__Halobacterales; g__uncultured; s__uncultured_haloarchaeon	63		AB540003.1.1361	d__Bacteria; p__Bacteroidota; c__Bacteroidia; o__Cytophagales; f__Cyclobacteriaceae; g__Fulvivirga; s__Sphingobacteriales_bacterium	3
AY534887.1.1422	d__Bacteria; p__Proteobacteria; c__Alphaproteobacteria; o__Caulobacterales; f__Caulobacteraceae; g__Phenylobacterium; s__Phenylobacterium_lituiforme	63		DQ641821.1.915	d__Archaea; p__Crenarchaeota; c__Bathyarchaeia; o__Bathyarchaeia; f__Bathyarchaeia; g__Bathyarchaeia; s__uncultured_archaeon	3
KM200396.1.1494	d__Bacteria; p__Armatimonadota; c__Chthonomonadetes; o__Chthonomonadales; f__Chthonomonadaceae; g__Chthonomonas; s__uncultured_bacterium	62		AY337318.1.1428	d__Bacteria; p__Spirochaetota; c__Spirochaetia; o__Spirochaetales; f__Spirochaetaceae; g__Spirochaeta_2; s__Spirochaeta_perfilievii	3
FJ672758.1.1389	d__Bacteria; p__Firmicutes; c__Clostridia; o__Peptostreptococcales-Tissierellales; f__Family_XI; g__Family_XI; s__uncultured_bacterium	62		AB630425.1.1409	d__Bacteria; p__Proteobacteria; c__Alphaproteobacteria; o__Holosporales; f__Holosporaceae; g__uncultured; s__uncultured_bacterium	3
FJ466331.1.1367	d__Bacteria; p__Verrucomicrobiota; c__Verrucomicrobiae; o__Pedosphaerales; f__Pedosphaeraceae; g__Pedosphaeraceae; s__uncultured_bacterium	60		JJRY01000010.1.1289	d__Bacteria; p__Firmicutes; c__Bacilli; o__Bacillales; f__Bacillaceae; g__Bacillus; s__Bacillus_azotoformans	3
FJ937903.1.1543	d__Bacteria; p__Firmicutes; c__Bacilli; o__Bacillales; f__Bacillaceae; g__Bacillaceae; s__Bacillus_sp._LS56	60		JN717192.1.1487	d__Bacteria; p__Proteobacteria; c__Gammaproteobacteria; o__Enterobacterales; f__Alteromonadaceae; g__uncultured; s__uncultured_marine	3
HQ397416.1.1507	d__Bacteria; p__Planctomycetota; c__Planctomycetes; o__Planctomycetales; f__Rubinisphaeraceae; g__uncultured; s__uncultured_Planctomyces	59		JX226974.1.1437	d__Bacteria; p__Proteobacteria; c__Alphaproteobacteria; o__Rhizobiales; f__Methyloligellaceae; g__Methyloceanibacter; s__uncultured_bacterium	3
FJ466110.1.1409	d__Bacteria; p__Acidobacteriota; c__Acidobacteriae; o__Acidobacteriales; f__uncultured; g__uncultured; s__uncultured	59		HQ183979.1.1495	d__Bacteria; p__Planctomycetota; c__Phycisphaerae; o__MSBL9; f__SG8-4; g__SG8-4; s__uncultured_planctomycete	3
GQ097342.1.1304	d__Bacteria; p__Proteobacteria; c__Alphaproteobacteria; o__Rhizobiales; f__Beijerinckiaceae; g__Beijerinckiaceae; s__uncultured_bacterium	59		FJ746304.1.1428	d__Bacteria; p__Patescibacteria; c__Microgenomatia; o__Candidatus_Curtissbacteria; f__Candidatus_Curtissbacteria; g__Candidatus_Curtissbacteria; s__uncultured_bacterium	3
FJ231144.1.1375	d__Bacteria; p__Proteobacteria; c__Gammaproteobacteria; o__Xanthomonadales; f__Rhodanobacteraceae; g__Rhodanobacter; s__uncultured_bacterium	59		AB842292.1.1458	d__Bacteria; p__Campylobacterota; c__Campylobacteria; o__Campylobacterales; f__Sulfurovaceae; g__Sulfurovum; s__uncultured_bacterium	3
DQ984547.1.1471	d__Bacteria; p__Acidobacteriota; c__Acidobacteriae; o__Subgroup_2; f__Subgroup_2; g__Subgroup_2; s__uncultured_bacterium	58		JQ825123.1.1514	d__Bacteria; p__Verrucomicrobiota; c__Verrucomicrobiae; o__Verrucomicrobiales; f__DEV007; g__DEV007; s__uncultured_bacterium	3
LN572097.1.1296	d__Bacteria; p__Proteobacteria; c__Alphaproteobacteria; o__Caulobacterales; f__Hyphomonadaceae; g__Hirschia; s__uncultured_bacterium	58		HQ916610.1.1413	d__Bacteria; p__Firmicutes; c__Clostridia; o__Peptococcales; f__Peptococcaceae; g__uncultured; s__uncultured_bacterium	3
LN563717.1.1349	d__Bacteria; p__Actinobacteriota; c__Actinobacteria; o__Kineosporiales; f__Kineosporiaceae; g__Kineococcus; s__uncultured_bacterium	57		JQ218709.1.1497	d__Bacteria; p__Proteobacteria; c__Gammaproteobacteria; o__Granulosicoccales; f__Granulosicoccaceae; g__Granulosicoccaceae; s__uncultured_proteobacterium	3
EF589963.1.1392	d__Bacteria; p__Proteobacteria; c__Gammaproteobacteria; o__Burkholderiales; f__Rhodocyclaceae; g__Propionivibrio; s__uncultured_bacterium	56		FJ497421.1.1439	d__Bacteria; p__Desulfobacterota; c__Desulfobacteria; o__Desulfobacterales; f__Desulfosarcinaceae; g__uncultured; s__uncultured_delta	3
JN515955.1.1331	d__Bacteria; p__Chloroflexi; c__Anaerolineae; o__Ardenticatenales; f__uncultured; g__uncultured; s__uncultured_bacterium	56		HQ153845.1.1380	d__Bacteria; p__Planctomycetota; c__Planctomycetes; o__Pirellulales; f__Pirellulaceae; g__Blastopirellula; s__uncultured_bacterium	2
LN573888.1.1317	d__Bacteria; p__Chloroflexi; c__Ktedonobacteria; o__Ktedonobacterales; f__JG30-KF-AS9; g__JG30-KF-AS9; s__uncultured_bacterium	55		GU270152.1.914	d__Archaea; p__Thermoplasmatota; c__Thermoplasmata; o__uncultured; f__uncultured; g__uncultured; s__uncultured_archaeon	2
HM445229.1.1308	d__Bacteria; p__Proteobacteria; c__Alphaproteobacteria; o__Rhizobiales; f__Hyphomicrobiaceae; g__Pedomicrobium; s__uncultured_bacterium	55		KC926227.1.912	d__Archaea; p__Crenarchaeota; c__Bathyarchaeia; o__Bathyarchaeia; f__Bathyarchaeia; g__Bathyarchaeia; s__uncultured_archaeon	2
KJ192135.1.1529	d__Bacteria; p__Verrucomicrobiota; c__Verrucomicrobiae; o__Chthoniobacterales; f__Chthoniobacteraceae; g__Candidatus_Udaeobacter; s__uncultured_Spartobacteria	55		HE803895.1.1484	d__Bacteria; p__Planctomycetota; c__OM190; o__OM190; f__OM190; g__OM190; s__uncultured_planctomycete	2
AB180786.1.1481	d__Bacteria; p__Actinobacteriota; c__Actinobacteria; o__Catenulisporales; f__Actinospicaceae; g__Actinospicaceae; s__actinobacterium_Aac-57	52		AY736250.1.1248	d__Bacteria; p__Actinobacteriota; c__Actinobacteria; o__Corynebacteriales; f__Mycobacteriaceae; g__Mycobacterium; s__uncultured_actinobacterium	2
FM201060.1.1322	d__Bacteria; p__Proteobacteria; c__Alphaproteobacteria; o__Micropepsales; f__Micropepsaceae; g__uncultured; s__uncultured_bacterium	51		EU491044.1.1517	d__Bacteria; p__Planctomycetota; c__Pla3_lineage; o__Pla3_lineage; f__Pla3_lineage; g__Pla3_lineage; s__uncultured_bacterium	2
EF516102.1.1427	d__Bacteria; p__Acidobacteriota; c__Acidobacteriae; o__Bryobacterales; f__Bryobacteraceae; g__Bryobacter; s__uncultured_bacterium	51		EU037919.1.1411	d__Bacteria; p__Proteobacteria; c__Alphaproteobacteria; o__Rhizobiales; f__Hyphomicrobiaceae; g__Pedomicrobium; s__uncultured_Hyphomicrobiaceae	2
AB806013.1.1419	d__Bacteria; p__Chloroflexi; c__Dehalococcoidia; o__Napoli-4B-65; f__Napoli-4B-65; g__Napoli-4B-65; s__uncultured_bacterium	51		KF964583.1.1493	d__Bacteria; p__Bacteroidota; c__Rhodothermia; o__Rhodothermales; f__Rhodothermaceae; g__uncultured; s__uncultured_bacterium	2
JF114926.1.1336	d__Bacteria; p__Deinococcota; c__Deinococci; o__Deinococcales; f__Deinococcaceae; g__Deinococcus; s__uncultured_bacterium	51		FJ786116.1.1203	d__Bacteria; p__Desulfobacterota; c__Desulfobacteria; o__Desulfobacterales; f__Desulfosarcinaceae; g__Sva0081_sediment_group; s__uncultured_bacterium	2
HQ445772.1.1479	d__Bacteria; p__Acidobacteriota; c__Acidobacteriae; o__Acidobacteriales; f__uncultured; g__uncultured; s__uncultured_bacterium	51		FM213056.1.1532	d__Bacteria; p__Proteobacteria; c__Gammaproteobacteria; o__Burkholderiales; f__Hydrogenophilaceae; g__Thiobacillus; s__uncultured_bacterium	2
AY963489.1.1421	d__Bacteria; p__Proteobacteria; c__Alphaproteobacteria; o__Elsterales; f__uncultured; g__uncultured; s__uncultured_bacterium	50		GU061254.1.1459	d__Bacteria; p__Proteobacteria; c__Gammaproteobacteria; o__Ga0077536; f__Ga0077536; g__Ga0077536; s__uncultured_gamma	2
KF934475.1.1411	d__Bacteria; p__Proteobacteria; c__Gammaproteobacteria; o__Enterobacterales; f__Colwelliaceae; g__Colwellia; s__Colwellia_sp.	49		JQ316689.1.1510	d__Bacteria; p__Firmicutes; c__Clostridia; o__Lachnospirales; f__Lachnospiraceae; g__uncultured; s__uncultured_bacterium	2
EU335324.1.1502	d__Bacteria; p__Acidobacteriota; c__Acidobacteriae; o__Subgroup_2; f__Subgroup_2; g__Subgroup_2; s__uncultured_bacterium	49		FJ626892.1.1392	d__Bacteria; p__Proteobacteria; c__Gammaproteobacteria; o__Enterobacterales; f__Colwelliaceae; g__Thalassotalea; s__uncultured_bacterium	2
EU617865.1.1483	d__Bacteria; p__Bacteroidota; c__Bacteroidia; o__Bacteroidales; f__Prolixibacteraceae; g__Draconibacterium; s__uncultured_bacterium	49		JX222541.1.1514	d__Bacteria; p__Firmicutes; c__Bacilli; o__Bacillales; f__Planococcaceae; g__Planomicrobium; s__uncultured_bacterium	2
JN643052.1.1321	d__Bacteria; p__NB1-j; c__NB1-j; o__NB1-j; f__NB1-j; g__NB1-j; s__uncultured_bacterium	49		JN438536.1.1343	d__Bacteria; p__Proteobacteria; c__Alphaproteobacteria; o__Rhodobacterales; f__Rhodobacteraceae; g__uncultured; s__uncultured_organism	2
KJ600807.1.1462	d__Bacteria; p__Proteobacteria; c__Gammaproteobacteria; o__Xanthomonadales; f__Rhodanobacteraceae; g__Chujaibacter; s__uncultured_bacterium	48		HQ190316.1.1509	d__Bacteria; p__Hydrogenedentes; c__Hydrogenedentia; o__Hydrogenedentiales; f__Hydrogenedensaceae; g__Hydrogenedensaceae; s__uncultured_bacterium	2
EU542457.1.1472	d__Bacteria; p__Campylobacterota; c__Campylobacteria; o__Campylobacterales; f__Sulfurimonadaceae; g__Sulfuricurvum; s__uncultured_bacterium	47		KM657210.1.1254	d__Bacteria; p__Cyanobacteria; c__Cyanobacteriia; o__Cyanobacteriales; f__Xenococcaceae; g__Xenococcaceae; s__Chroococcidiopsis_sp._NTDV27	2
JF429029.1.1384	d__Bacteria; p__Acidobacteriota; c__Acidobacteriae; o__Subgroup_2; f__Subgroup_2; g__Subgroup_2; s__uncultured_bacterium	46		EU491124.1.1497	d__Bacteria; p__Proteobacteria; c__Gammaproteobacteria; o__Ectothiorhodospirales; f__Thioalkalispiraceae; g__Thioalkalispiraceae; s__uncultured_bacterium	2
KM260272.1.1350	d__Bacteria; p__RCP2-54; c__RCP2-54; o__RCP2-54; f__RCP2-54; g__RCP2-54; s__uncultured_bacterium	45		FR675966.1.1419	d__Bacteria; p__Firmicutes; c__Bacilli; o__Bacillales; f__Bacillaceae; g__Anoxybacillus; s__Geobacillus_sp.	2
HM319149.1.1363	d__Bacteria; p__Bacteroidota; c__Bacteroidia; o__Chitinophagales; f__Chitinophagaceae; g__uncultured; s__uncultured_bacterium	45		DQ811902.1.1518	d__Bacteria; p__Planctomycetota; c__Pla3_lineage; o__Pla3_lineage; f__Pla3_lineage; g__Pla3_lineage; s__uncultured_planctomycete	2
HG529138.1.1268	d__Bacteria; p__Proteobacteria; c__Gammaproteobacteria; o__WD260; f__WD260; g__WD260; s__uncultured_bacterium	44		EU385916.1.1530	d__Bacteria; p__Planctomycetota; c__Phycisphaerae; o__MSBL9; f__SG8-4; g__SG8-4; s__uncultured_bacterium	2
DQ798046.1.1386	d__Bacteria; p__Firmicutes; c__Clostridia; o__Oscillospirales; f__Ruminococcaceae; g__Ruminococcus; s__uncultured_bacterium	44		JQ287351.1.1493	d__Bacteria; p__Planctomycetota; c__Planctomycetes; o__Planctomycetales; f__Gimesiaceae; g__uncultured; s__uncultured_bacterium	2
EU335381.1.1466	d__Bacteria; p__Acidobacteriota; c__Acidobacteriae; o__Acidobacteriales; f__Koribacteraceae; g__Candidatus_Koribacter; s__uncultured_bacterium	43		AY192636.1.920	d__Archaea; p__Crenarchaeota; c__Nitrososphaeria; o__Nitrosopumilales; f__Nitrosopumilaceae; g__Nitrosopumilaceae; s__uncultured_archaeon	2
HM444844.1.1343	d__Bacteria; p__Chloroflexi; c__Anaerolineae; o__RBG-13-54-9; f__RBG-13-54-9; g__RBG-13-54-9; s__uncultured_bacterium	43		JX240909.1.1373	d__Bacteria; p__Planctomycetota; c__Planctomycetes; o__Pirellulales; f__Pirellulaceae; g__Blastopirellula; s__uncultured_planctomycete	2
EU335246.1.1527	d__Bacteria; p__Myxococcota; c__Polyangia; o__Haliangiales; f__Haliangiaceae; g__Haliangium; s__uncultured_bacterium	42		EU925844.1.1518	d__Bacteria; p__Acidobacteriota; c__AT-s3-28; o__AT-s3-28; f__AT-s3-28; g__AT-s3-28; s__uncultured_bacterium	2
JQ459838.1.1398	d__Bacteria; p__Actinobacteriota; c__Actinobacteria; o__Actinomycetales; f__Actinomycetaceae; g__Actinomycetaceae; s__uncultured_bacterium	41		HM773515.1.1498	d__Bacteria; p__Proteobacteria; c__Gammaproteobacteria; o__Burkholderiales; f__Comamonadaceae; g__uncultured; s__uncultured_bacterium	2
DQ446113.1.1403	d__Bacteria; p__Acidobacteriota; c__Aminicenantia; o__Aminicenantales; f__uncultured_delta_proteobacterium; g__uncultured_delta_proteobacterium; s__uncultured_delta_proteobacterium	41		DQ334611.1.1312	d__Bacteria; p__Proteobacteria; c__Alphaproteobacteria; o__Rhizobiales; f__Methyloligellaceae; g__Methyloceanibacter; s__uncultured_bacterium	2
AY528709.1.1452	d__Bacteria; p__Proteobacteria; c__Gammaproteobacteria; o__Burkholderiales; f__Burkholderiaceae; g__Burkholderia-Caballeronia-Paraburkholderia; s__Burkholderia_sp.	40		EU570135.1.917	d__Archaea; p__Halobacterota; c__Methanosarcinia; o__Methanosarciniales; f__Methanosarcinaceae; g__Methanolobus; s__uncultured_Methanolobus	2
KF479646.1.1497	d__Bacteria; p__Proteobacteria; c__Gammaproteobacteria; o__Burkholderiales; f__Burkholderiaceae; g__Burkholderiaceae; s__Burkholderia_sp._C-23	40		AB433019.1.905	d__Archaea; p__Crenarchaeota; c__Bathyarchaeia; o__Bathyarchaeia; f__Bathyarchaeia; g__Bathyarchaeia; s__uncultured_crenarchaeote	2
JQ428776.1.1477	d__Bacteria; p__Bacteroidota; c__Rhodothermia; o__Balneolales; f__Balneolaceae; g__Balneolaceae; s__uncultured_bacterium	40		KM609933.1.1480	d__Bacteria; p__Bacteroidota; c__Bacteroidia; o__Flavobacteriales; f__Cryomorphaceae; g__Phaeocystidibacter; s__Phaeocystidibacter_marisrubri	2
KC153278.1.1464	d__Bacteria; p__Proteobacteria; c__Gammaproteobacteria; o__Burkholderiales; f__Burkholderiaceae; g__Burkholderia-Caballeronia-Paraburkholderia; s__Burkholderia_sp.	40		KF576316.1.1524	d__Bacteria; p__Gemmatimonadota; c__BD2-11_terrestrial_group; o__BD2-11_terrestrial_group; f__BD2-11_terrestrial_group; g__BD2-11_terrestrial_group; s__uncultured_bacterium	2
EU448140.1.1435	d__Bacteria; p__Spirochaetota; c__Spirochaetia; o__Spirochaetales; f__Spirochaetaceae; g__Spirochaeta_2; s__Spirochaeta_cellobiosiphila	40		EF019849.1.1335	d__Bacteria; p__Proteobacteria; c__Alphaproteobacteria; o__Rhizobiales; f__Xanthobacteraceae; g__Rhodoplanes; s__uncultured_Hyphomicrobiaceae	2
AB364773.1.1489	d__Bacteria; p__Acidobacteriota; c__Acidobacteriae; o__Subgroup_13; f__Subgroup_13; g__Subgroup_13; s__uncultured_bacterium	39		GQ994843.1.1480	d__Bacteria; p__Planctomycetota; c__Planctomycetes; o__Planctomycetales; f__uncultured; g__uncultured; s__uncultured_organism	2
AB094597.1.1499	d__Bacteria; p__Proteobacteria; c__Gammaproteobacteria; o__Enterobacterales; f__Shewanellaceae; g__Shewanella; s__Shewanella_surugensis	39		CP002209.3747047.3748587	d__Bacteria; p__Proteobacteria; c__Gammaproteobacteria; o__Enterobacterales; f__Shewanellaceae; g__Ferrimonas; s__Ferrimonas_balearica	2
AY913265.1.1449	d__Bacteria; p__Acidobacteriota; c__Acidobacteriae; o__Subgroup_2; f__Subgroup_2; g__Subgroup_2; s__uncultured_forest	39		CP000116.478097.479599	d__Bacteria; p__Proteobacteria; c__Gammaproteobacteria; o__Burkholderiales; f__Hydrogenophilaceae; g__Thiobacillus; s__Thiobacillus_denitrificans	2
JN379397.1.1371	d__Bacteria; p__Proteobacteria; c__Gammaproteobacteria; o__Xanthomonadales; f__Rhodanobacteraceae; g__Dyella; s__uncultured_Dyella	38		FM242387.1.1464	d__Bacteria; p__Chloroflexi; c__Anaerolineae; o__Ardenticatenales; f__uncultured; g__uncultured; s__uncultured_Chloroflexi	2
EU369167.1.1534	d__Bacteria; p__Firmicutes; c__Bacilli; o__Bacillales; f__Bacillaceae; g__Bacillus; s__uncultured_bacterium	38		KC146546.1.1436	d__Bacteria; p__Proteobacteria; c__Gammaproteobacteria; o__Enterobacterales; f__Vibrionaceae; g__Vibrionaceae; s__Vibrio_harveyi	2
KF799718.1.1501	d__Bacteria; p__Bacteroidota; c__Bacteroidia; o__Bacteroidales; f__Prolixibacteraceae; g__Roseimarinus; s__uncultured_bacterium	38		HQ330553.1.1375	d__Bacteria; p__Dependentiae; c__Babeliae; o__Babeliales; f__Vermiphilaceae; g__Vermiphilaceae; s__uncultured_bacterium	2
EF516098.1.1468	d__Bacteria; p__Proteobacteria; c__Gammaproteobacteria; o__Burkholderiales; f__Nitrosomonadaceae; g__GOUTA6; s__uncultured_bacterium	38		EU181767.1.915	d__Archaea; p__Crenarchaeota; c__Nitrososphaeria; o__Nitrosopumilales; f__Nitrosopumilaceae; g__Nitrosopumilaceae; s__uncultured_bacterium	2
EU132035.1.1379	d__Bacteria; p__Acidobacteriota; c__Vicinamibacteria; o__Vicinamibacterales; f__uncultured; g__uncultured; s__uncultured_bacterium	38		AF424523.1.992	d__Archaea; p__Crenarchaeota; c__Nitrososphaeria; o__Nitrosopumilales; f__Nitrosopumilaceae; g__Candidatus_Nitrosopumilus; s__uncultured_crenarchaeote	2
KC431785.1.1457	d__Bacteria; p__Proteobacteria; c__Gammaproteobacteria; o__Burkholderiales; f__Burkholderiaceae; g__Burkholderia-Caballeronia-Paraburkholderia; s__Burkholderia_multivorans	38		HM630171.1.1404	d__Bacteria; p__Proteobacteria; c__Alphaproteobacteria; o__Rhizobiales; f__Methyloligellaceae; g__uncultured; s__uncultured_bacterium	2
LN563439.1.1373	d__Bacteria; p__Proteobacteria; c__Gammaproteobacteria; o__Gammaproteobacteria_Incertae_Sedis; f__Unknown_Family; g__Unknown_Family; s__uncultured_bacterium	37		AB905424.1.1397	d__Bacteria; p__Firmicutes; c__Bacilli; o__Bacillales; f__Bacillaceae; g__Bacillus; s__Bacillus_flexus	2
JQ919790.1.1377	d__Bacteria; p__Bacteroidota; c__Bacteroidia; o__Chitinophagales; f__Chitinophagaceae; g__Puia; s__uncultured_Bacteroidetes	36		EU491715.1.1476	d__Bacteria; p__Verrucomicrobiota; c__Verrucomicrobiae; o__Verrucomicrobiales; f__DEV007; g__DEV007; s__uncultured_bacterium	2
EF020064.1.1389	d__Bacteria; p__Proteobacteria; c__Gammaproteobacteria; o__JG36-TzT-191; f__JG36-TzT-191; g__JG36-TzT-191; s__uncultured_proteobacterium	36		KF741396.1.1497	d__Bacteria; p__Spirochaetota; c__Spirochaetia; o__Spirochaetales; f__Spirochaetaceae; g__Spirochaeta_2; s__uncultured_bacterium	2
KF282384.1.1405	d__Bacteria; p__Proteobacteria; c__Gammaproteobacteria; o__Enterobacterales; f__Shewanellaceae; g__Shewanella; s__Shewanellaceae_bacterium	36		EU491633.1.1477	d__Bacteria; p__Proteobacteria; c__Gammaproteobacteria; o__AT-s2-59; f__AT-s2-59; g__AT-s2-59; s__uncultured_bacterium	2
HQ597962.1.1508	d__Bacteria; p__Acidobacteriota; c__Vicinamibacteria; o__Vicinamibacterales; f__uncultured; g__uncultured; s__uncultured	36		AB803428.1.1398	d__Archaea; p__Thermoplasmatota; c__Thermoplasmata; o__Marine_Benthic_Group_D_and_DHVEG-1; f__uncultured_archaeon; g__uncultured_archaeon; s__uncultured_archaeon	2
JX133626.1.1509	d__Bacteria; p__Firmicutes; c__Bacilli; o__Alicyclobacillales; f__Alicyclobacillaceae; g__Tumebacillus; s__uncultured_bacterium	35		FJ999610.1.1343	d__Bacteria; p__Cyanobacteria; c__Cyanobacteriia; o__Synechococcales; f__Cyanobiaceae; g__Synechococcus_CC9902; s__Synechococcus_sp.	2
EF516048.1.1486	d__Bacteria; p__Verrucomicrobiota; c__Verrucomicrobiae; o__Chthoniobacterales; f__Chthoniobacteraceae; g__Candidatus_Udaeobacter; s__uncultured_bacterium	35		GU056052.1.1498	d__Bacteria; p__Bacteroidota; c__Rhodothermia; o__Rhodothermales; f__Rhodothermaceae; g__uncultured; s__uncultured_bacterium	2
HM598166.1.1441	d__Bacteria; p__Patescibacteria; c__ABY1; o__Candidatus_Falkowbacteria; f__Candidatus_Falkowbacteria; g__Candidatus_Falkowbacteria; s__uncultured_bacterium	35		GQ994845.1.1451	d__Bacteria; p__Verrucomicrobiota; c__Lentisphaeria; o__Oligosphaerales; f__Lenti-02; g__Lenti-02; s__uncultured_organism	2
JF833589.1.1472	d__Bacteria; p__Verrucomicrobiota; c__Verrucomicrobiae; o__Pedosphaerales; f__Pedosphaeraceae; g__ADurb.Bin063-1; s__uncultured_Verrucomicrobia	34		KJ176848.1.1439	d__Bacteria; p__Proteobacteria; c__Gammaproteobacteria; o__Burkholderiales; f__Sutterellaceae; g__uncultured; s__uncultured_prokaryote	2
JQ465929.1.1444	d__Bacteria; p__Actinobacteriota; c__Actinobacteria; o__Actinomycetales; f__Actinomycetaceae; g__Actinomyces; s__uncultured_bacterium	34		KF463842.1.1287	d__Bacteria; p__Proteobacteria; c__Gammaproteobacteria; o__JTB23; f__JTB23; g__JTB23; s__uncultured_gamma	2
GU451651.1.1252	d__Bacteria; p__Proteobacteria; c__Gammaproteobacteria; o__Thiotrichales; f__Thiotrichaceae; g__Thiotrichaceae; s__uncultured_bacterium	34		EU104276.1.1445	d__Bacteria; p__Bacteroidota; c__Bacteroidia; o__Sphingobacteriales; f__AKYH767; g__AKYH767; s__uncultured_bacterium	2
AB809363.1.1458	d__Bacteria; p__Deinococcota; c__Deinococci; o__Deinococcales; f__Deinococcaceae; g__Deinococcaceae; s__Deinococcus_caeni	34		EF069387.1.1439	d__Archaea; p__Crenarchaeota; c__Nitrososphaeria; o__Nitrosopumilales; f__Nitrosopumilaceae; g__Nitrosopumilaceae; s__uncultured_Nitrosopumilales	2
DQ793653.1.1400	d__Bacteria; p__Firmicutes; c__Clostridia; o__Oscillospirales; f__Oscillospiraceae; g__Oscillospiraceae; s__uncultured_bacterium	34		KF275165.1.1520	d__Bacteria; p__Firmicutes; c__Desulfitobacteriia; o__Desulfitobacteriales; f__Desulfitobacteriaceae; g__Desulfitobacteriaceae; s__uncultured_bacterium	2
HM312973.1.1306	d__Bacteria; p__Proteobacteria; c__Alphaproteobacteria; o__Sphingomonadales; f__Sphingomonadaceae; g__Sphingomonas; s__uncultured_bacterium	34		KF464507.1.1264	d__Bacteria; p__Planctomycetota; c__Phycisphaerae; o__S-70; f__S-70; g__S-70; s__uncultured_bacterium	2
KC442647.1.1422	d__Bacteria; p__Acidobacteriota; c__Blastocatellia; o__Blastocatellales; f__Blastocatellaceae; g__JGI_0001001-H03; s__uncultured_Acidobacteria	33		JN509029.1.1442	d__Bacteria; p__Myxococcota; c__Myxococcia; o__Myxococcales; f__Myxococcaceae; g__Myxococcaceae; s__uncultured_organism	2
EF020155.1.1367	d__Bacteria; p__Acidobacteriota; c__Acidobacteriae; o__Solibacterales; f__Solibacteraceae; g__Candidatus_Solibacter; s__uncultured_bacterium	33		FJ746107.1.1376	d__Bacteria; p__Chloroflexi; c__Dehalococcoidia; o__GIF3; f__GIF3; g__GIF3; s__uncultured_bacterium	2
GQ402546.1.1422	d__Bacteria; p__Acidobacteriota; c__Acidobacteriae; o__Acidobacteriales; f__Koribacteraceae; g__Candidatus_Koribacter; s__uncultured_bacterium	33		AB646260.1.1532	d__Bacteria; p__Proteobacteria; c__Gammaproteobacteria; o__Pseudomonadales; f__Halieaceae; g__Pseudohaliea; s__Haliea_sp.	2
KC018454.1.1444	d__Bacteria; p__Proteobacteria; c__Alphaproteobacteria; o__Sphingomonadales; f__Sphingomonadaceae; g__Altererythrobacter; s__Altererythrobacter_atlanticus	32		JQ580336.1.1496	d__Bacteria; p__Verrucomicrobiota; c__Lentisphaeria; o__P.palmC41; f__P.palmC41; g__P.palmC41; s__uncultured_Lentisphaerae	2
AF443587.1.1377	d__Bacteria; p__Actinobacteriota; c__Rubrobacteria; o__Rubrobacterales; f__Rubrobacteriaceae; g__Rubrobacter; s__uncultured_bacterium	32		JX529529.1.1430	d__Bacteria; p__Proteobacteria; c__Gammaproteobacteria; o__Pseudomonadales; f__Oleiphilaceae; g__Oleiphilaceae; s__uncultured_Oleiphilus_sp.	2
JX983926.1.1279	d__Bacteria; p__Planctomycetota; c__Planctomycetes; o__Planctomycetales; f__Rubinisphaeraceae; g__uncultured; s__uncultured_bacterium	32		FJ826218.1.1429	d__Bacteria; p__Proteobacteria; c__Alphaproteobacteria; o__Rhodobacterales; f__Rhodobacteraceae; g__Limimaricola; s__uncultured_marine	2
HM341087.1.1336	d__Bacteria; p__Actinobacteriota; c__Actinobacteria; o__Frankiales; f__uncultured; g__uncultured; s__uncultured_bacterium	32		KC408539.1.1477	d__Bacteria; p__Chloroflexi; c__Anaerolineae; o__Anaerolineales; f__Anaerolineaceae; g__Ornatilinea; s__uncultured_bacterium	2
FJ466156.1.1366	d__Bacteria; p__Acidobacteriota; c__Acidobacteriae; o__Acidobacteriales; f__Acidobacteriaceae_(Subgroup_1); g__Granulicella; s__uncultured_bacterium	31		EU133763.1.1348	d__Bacteria; p__Bacteroidota; c__Bacteroidia; o__Cytophagales; f__Microscillaceae; g__uncultured; s__uncultured_bacterium	2
JQ861341.1.1521	d__Bacteria; p__Acidobacteriota; c__Vicinamibacteria; o__Vicinamibacterales; f__uncultured; g__uncultured; s__uncultured	31		GU208272.1.1517	d__Bacteria; p__Calditrichota; c__Calditrichia; o__Calditrichales; f__Calditrichaceae; g__Calditrichaceae; s__uncultured_prokaryote	2
EU445211.1.1493	d__Bacteria; p__WPS-2; c__WPS-2; o__WPS-2; f__WPS-2; g__WPS-2; s__uncultured_bacterium	31		JN675994.1.1417	d__Bacteria; p__Planctomycetota; c__SPG12-343-353-B69; o__SPG12-343-353-B69; f__SPG12-343-353-B69; g__SPG12-343-353-B69; s__uncultured_bacterium	2
KF198716.1.1344	d__Archaea; p__Halobacterota; c__Methanomicrobia; o__Methanomicrobiales; f__Methanomicrobiales; g__uncultured; s__uncultured_Methanomicrobiales	31		DQ522916.1.1360	d__Archaea; p__Thermoplasmatota; c__Thermoplasmata; o__SG8-5; f__SG8-5; g__SG8-5; s__uncultured_archaeon	2
EF516877.1.1269	d__Bacteria; p__Acidobacteriota; c__Acidobacteriae; o__Subgroup_13; f__Subgroup_13; g__Subgroup_13; s__uncultured_bacterium	30		KC442743.1.1428	d__Bacteria; p__Deinococcota; c__Deinococci; o__Deinococcales; f__Trueperaceae; g__Trueperaceae; s__uncultured_Thermus/Deinococcus_group_bacterium	2
HM327477.1.1328	d__Bacteria; p__Actinobacteriota; c__Actinobacteria; o__Frankiales; f__uncultured; g__uncultured; s__uncultured_bacterium	29		AB252956.1.1525	d__Bacteria; p__Desulfobacterota; c__uncultured; o__uncultured; f__uncultured; g__uncultured; s__uncultured_bacterium	2
AY963475.1.1421	d__Bacteria; p__Acidobacteriota; c__Acidobacteriae; o__Solibacterales; f__Solibacteraceae; g__Candidatus_Solibacter; s__uncultured_bacterium	29		JQ738722.1.1510	d__Bacteria; p__Actinobacteriota; c__Thermoleophilia; o__Solirubrobacterales; f__67-14; g__67-14; s__uncultured_bacterium	2
HE804559.1.1423	d__Bacteria; p__Acidobacteriota; c__Acidobacteriae; o__Solibacterales; f__Solibacteraceae; g__Candidatus_Solibacter; s__uncultured_bacterium	29		EU050805.1.1442	d__Bacteria; p__Proteobacteria; c__Gammaproteobacteria; o__Gammaproteobacteria_Incertae_Sedis; f__Unknown_Family; g__uncultured; s__uncultured_gamma	2
JQ723726.1.1450	d__Bacteria; p__Actinobacteriota; c__Actinobacteria; o__Micrococcales; f__Microbacteriaceae; g__Allohumibacter; s__Allohumibacter_endophyticus	29		KC425499.1.1496	d__Bacteria; p__Bdellovibrionota; c__Oligoflexia; o__Oligoflexales; f__Oligoflexaceae; g__uncultured; s__uncultured_marine	2
AY673312.1.1354	d__Bacteria; p__Gemmatimonadota; c__Gemmatimonadetes; o__Gemmatimonadales; f__Gemmatimonadaceae; g__Gemmatimonas; s__Gemmatimonadetes_bacterium	29		JN442936.1.1388	d__Bacteria; p__Bacteroidota; c__Bacteroidia; o__Cytophagales; f__Cyclobacteriaceae; g__Cyclobacteriaceae; s__uncultured_organism	2
HM438260.1.1455	d__Bacteria; p__Chloroflexi; c__Anaerolineae; o__SBR1031; f__A4b; g__A4b; s__uncultured_bacterium	29		AB426216.1.1370	d__Bacteria; p__WS4; c__WS4; o__WS4; f__WS4; g__WS4; s__uncultured_bacterium	2
JX505033.1.1422	d__Bacteria; p__Chloroflexi; c__Anaerolineae; o__RBG-13-54-9; f__RBG-13-54-9; g__RBG-13-54-9; s__uncultured_Anaerolineaceae	28		EU385735.1.1485	d__Bacteria; p__Myxococcota; c__Myxococcia; o__Myxococcales; f__Myxococcaceae; g__P3OB-42; s__uncultured_bacterium	2
KC554608.1.1542	d__Bacteria; p__Actinobacteriota; c__Thermoleophilia; o__Gaiellales; f__uncultured; g__uncultured; s__uncultured_bacterium	28		FJ203030.1.1388	d__Bacteria; p__Proteobacteria; c__Alphaproteobacteria; o__Rhodobacterales; f__Rhodobacteraceae; g__Rhodobacteraceae; s__uncultured_bacterium	2
HQ597051.1.1508	d__Bacteria; p__Acidobacteriota; c__Vicinamibacteria; o__Vicinamibacterales; f__uncultured; g__uncultured; s__uncultured	28		JX845636.1.1383	d__Bacteria; p__Proteobacteria; c__Alphaproteobacteria; o__Sphingomonadales; f__Sphingomonadaceae; g__uncultured; s__Pacificimonas_flava	2
KC926075.1.917	d__Archaea; p__Crenarchaeota; c__Bathyarchaeia; o__Bathyarchaeia; f__Bathyarchaeia; g__Bathyarchaeia; s__uncultured_archaeon	28		JQ800831.1.1520	d__Bacteria; p__Acidobacteriota; c__Subgroup_22; o__Subgroup_22; f__Subgroup_22; g__Subgroup_22; s__uncultured_bacterium	2
HM270010.1.1330	d__Bacteria; p__Actinobacteriota; c__Actinobacteria; o__Frankiales; f__Acidothermaceae; g__Acidothermus; s__uncultured_bacterium	28		DQ015814.1.1492	d__Bacteria; p__Bacteroidota; c__Rhodothermia; o__Rhodothermales; f__Rhodothermaceae; g__Rhodothermaceae; s__uncultured_bacterium	2
KJ192184.1.1456	d__Bacteria; p__Acidobacteriota; c__Acidobacteriae; o__Acidobacteriales; f__uncultured; g__uncultured; s__uncultured_Acidobacteria	27		FJ202465.1.1458	d__Bacteria; p__Actinobacteriota; c__Acidimicrobiia; o__Microtrichales; f__Microtrichaceae; g__uncultured; s__uncultured_bacterium	2
EF516082.1.1449	d__Bacteria; p__Acidobacteriota; c__Acidobacteriae; o__Subgroup_2; f__Subgroup_2; g__Subgroup_2; s__uncultured_bacterium	27		JN507597.1.1473	d__Bacteria; p__Planctomycetota; c__Pla3_lineage; o__Pla3_lineage; f__Pla3_lineage; g__Pla3_lineage; s__uncultured_organism	2
JQ425960.1.1511	d__Bacteria; p__Proteobacteria; c__Gammaproteobacteria; o__Ectothiorhodospirales; f__Ectothiorhodospiraceae; g__Thioalbus; s__uncultured_bacterium	27		FJ873277.1.1373	d__Bacteria; p__Chloroflexi; c__Dehalococcoidia; o__GIF9; f__AB-539-J10; g__SCGC-AB-539-J10; s__uncultured_bacterium	2
GU127777.1.1487	d__Bacteria; p__Nitrospirota; c__4-29-1; o__4-29-1; f__4-29-1; g__4-29-1; s__uncultured_bacterium	27		LN565871.1.1341	d__Bacteria; p__Chloroflexi; c__Anaerolineae; o__Caldilineales; f__Caldilineaceae; g__Caldilineaceae; s__uncultured_bacterium	2
AY326625.1.1441	d__Bacteria; p__Actinobacteriota; c__Actinobacteria; o__Frankiales; f__Acidothermaceae; g__Acidothermus; s__uncultured_soil	27		FJ484692.1.1340	d__Bacteria; p__WS2; c__WS2; o__WS2; f__WS2; g__WS2; s__uncultured_bacterium	2
EU340218.1.1367	d__Bacteria; p__Proteobacteria; c__Alphaproteobacteria; o__Rhizobiales; f__Rhizobiales_Incertae_Sedis; g__uncultured; s__uncultured_bacterium	26		FN563400.1.1497	d__Bacteria; p__Planctomycetota; c__Phycisphaerae; o__Pla1_lineage; f__Pla1_lineage; g__Pla1_lineage; s__uncultured_bacterium	2
AB630765.1.1482	d__Bacteria; p__MBNT15; c__MBNT15; o__MBNT15; f__MBNT15; g__MBNT15; s__uncultured_bacterium	26		DQ641840.1.915	d__Archaea; p__Crenarchaeota; c__Bathyarchaeia; o__Bathyarchaeia; f__Bathyarchaeia; g__Bathyarchaeia; s__uncultured_archaeon	2
DQ278143.1.1559	d__Archaea; p__Crenarchaeota; c__Nitrososphaeria; o__Group_1.1c; f__uncultured_crenarchaeote; g__uncultured_crenarchaeote; s__uncultured_archaeon	26		EF018952.1.1325	d__Bacteria; p__Chloroflexi; c__JG30-KF-CM66; o__JG30-KF-CM66; f__JG30-KF-CM66; g__JG30-KF-CM66; s__uncultured_bacterium	2
GU983314.1.1407	d__Bacteria; p__Acidobacteriota; c__Acidobacteriae; o__Acidobacteriales; f__uncultured; g__uncultured; s__uncultured_Acidobacteriales	26		GQ346946.1.1384	d__Bacteria; p__Proteobacteria; c__Gammaproteobacteria; o__JTB23; f__JTB23; g__JTB23; s__uncultured_gamma	2
JF319222.1.1437	d__Bacteria; p__Actinobacteriota; c__Actinobacteria; o__Frankiales; f__Acidothermaceae; g__Acidothermus; s__uncultured_actinobacterium	25		AY592664.1.1224	d__Bacteria; p__Chloroflexi; c__Anaerolineae; o__Anaerolineales; f__Anaerolineaceae; g__uncultured; s__uncultured_bacterium	2
KC616734.1.1289	d__Bacteria; p__Firmicutes; c__Bacilli; o__Bacillales; f__Bacillaceae; g__Bacillaceae; s__Bacillus_solimangrovi	25		HM445024.1.1330	d__Bacteria; p__Chloroflexi; c__Anaerolineae; o__Anaerolineales; f__Anaerolineaceae; g__uncultured; s__uncultured_bacterium	2
AY963470.1.1433	d__Bacteria; p__Acidobacteriota; c__Acidobacteriae; o__Subgroup_2; f__Subgroup_2; g__Subgroup_2; s__uncultured_bacterium	25		HQ190479.1.1457	d__Bacteria; p__Proteobacteria; c__Alphaproteobacteria; o__uncultured; f__uncultured; g__uncultured; s__uncultured_bacterium	2
JF958134.1.1363	d__Bacteria; p__Proteobacteria; c__Alphaproteobacteria; o__Sphingomonadales; f__Sphingomonadaceae; g__Novosphingobium; s__Novosphingobium_sp.	24		KC238329.1.1485	d__Bacteria; p__Bacteroidota; c__Bacteroidia; o__Flavobacteriales; f__Flavobacteriaceae; g__uncultured; s__uncultured_bacterium	2
KC554963.1.1519	d__Bacteria; p__Actinobacteriota; c__Acidimicrobiia; o__Microtrichales; f__Ilumatobacteraceae; g__uncultured; s__uncultured_bacterium	24		HQ330533.1.1391	d__Bacteria; p__Dependentiae; c__Babeliae; o__Babeliales; f__Vermiphilaceae; g__Vermiphilaceae; s__uncultured_bacterium	2
EU135111.1.1318	d__Bacteria; p__Planctomycetota; c__Phycisphaerae; o__Tepidisphaerales; f__WD2101_soil_group; g__WD2101_soil_group; s__uncultured_bacterium	24		DQ330811.1.1324	d__Bacteria; p__Proteobacteria; c__Alphaproteobacteria; o__Rhodobacterales; f__Rhodobacteraceae; g__Roseibacterium; s__uncultured_proteobacterium	2
FJ849442.1.1459	d__Bacteria; p__Proteobacteria; c__Gammaproteobacteria; o__Pseudomonadales; f__Pseudomonadaceae; g__Pseudomonadaceae; s__uncultured_bacterium	24		DQ521804.1.1541	d__Bacteria; p__Planctomycetota; c__Phycisphaerae; o__Phycisphaerales; f__AKAU3564_sediment_group; g__AKAU3564_sediment_group; s__uncultured_bacterium	2
AF523979.1.1295	d__Bacteria; p__Acidobacteriota; c__Acidobacteriae; o__Subgroup_2; f__Subgroup_2; g__Subgroup_2; s__uncultured_bacterium	24		AB644695.1.902	d__Archaea; p__Asgardarchaeota; c__Lokiarchaeia; o__Lokiarchaeia; f__Lokiarchaeia; g__Lokiarchaeia; s__uncultured_archaeon	2
HM186568.1.1392	d__Bacteria; p__Acidobacteriota; c__Vicinamibacteria; o__Vicinamibacterales; f__Vicinamibacteraceae; g__Vicinamibacteraceae; s__uncultured_bacterium	23		GQ261787.1.1463	d__Bacteria; p__Desulfobacterota; c__Desulfuromonadia; o__Desulfuromonadales; f__Sva1033; g__Sva1033; s__uncultured_delta	2
FJ466073.1.1398	d__Bacteria; p__WPS-2; c__WPS-2; o__WPS-2; f__WPS-2; g__WPS-2; s__uncultured_bacterium	23		EU134430.1.1383	d__Bacteria; p__Myxococcota; c__Polyangia; o__Haliangiales; f__Haliangiaceae; g__Haliangium; s__uncultured_bacterium	2
KM108716.1.1512	d__Bacteria; p__Acidobacteriota; c__Vicinamibacteria; o__Vicinamibacterales; f__uncultured; g__uncultured; s__uncultured_Thermoanaerobaculum	23		GQ410902.1.929	d__Archaea; p__Crenarchaeota; c__Bathyarchaeia; o__Bathyarchaeia; f__Bathyarchaeia; g__Bathyarchaeia; s__uncultured_archaeon	2
BAAV01001391.255.1549	d__Bacteria; p__Firmicutes; c__Negativicutes; o__Veillonellales-Selenomonadales; f__Selenomonadaceae; g__Mitsuokella; s__human_gut	22		FM242470.1.1492	d__Bacteria; p__Proteobacteria; c__Gammaproteobacteria; o__Pseudomonadales; f__Porticoccaceae; g__C1-B045; s__uncultured_gamma	2
JN123525.1.1418	d__Bacteria; p__Chloroflexi; c__Dehalococcoidia; o__Napoli-4B-65; f__Napoli-4B-65; g__Napoli-4B-65; s__uncultured_bacterium	22		AY224196.1.1319	d__Bacteria; p__Proteobacteria; c__Gammaproteobacteria; o__Pseudomonadales; f__Microbulbiferaceae; g__Microbulbiferaceae; s__Microbulbifer_sp._Th/B/38	2
JN615675.1.1355	d__Bacteria; p__Acidobacteriota; c__Acidobacteriae; o__Subgroup_2; f__Subgroup_2; g__Subgroup_2; s__uncultured_bacterium	22		JN825526.1.1506	d__Bacteria; p__Proteobacteria; c__Gammaproteobacteria; o__Ectothiorhodospirales; f__Ectothiorhodospiraceae; g__uncultured; s__uncultured_gamma	2
HQ598824.1.1454	d__Bacteria; p__Acidobacteriota; c__Acidobacteriae; o__Acidobacteriales; f__Acidobacteriaceae_(Subgroup_1); g__Acidobacteriaceae_(Subgroup_1); s__uncultured_Acidobacteria_bacterium	22		KM454261.1.1416	d__Bacteria; p__NB1-j; c__NB1-j; o__NB1-j; f__NB1-j; g__NB1-j; s__uncultured_bacterium	2
EF018283.1.1350	d__Bacteria; p__Acidobacteriota; c__Acidobacteriae; o__Solibacterales; f__Solibacteraceae; g__Candidatus_Solibacter; s__uncultured_bacterium	22		GQ500874.1.1518	d__Bacteria; p__Acidobacteriota; c__Vicinamibacteria; o__Vicinamibacterales; f__uncultured; g__uncultured; s__uncultured	2
DQ330038.1.1342	d__Bacteria; p__Chloroflexi; c__Anaerolineae; o__SBR1031; f__uncultured_Chloroflexi_bacterium; g__uncultured_Chloroflexi_bacterium; s__uncultured_Chloroflexi_bacterium	21		AB806091.1.1427	d__Bacteria; p__Chloroflexi; c__Dehalococcoidia; o__Sh765B-AG-111; f__Sh765B-AG-111; g__Sh765B-AG-111; s__uncultured_bacterium	2
GQ402587.1.1456	d__Bacteria; p__Acidobacteriota; c__Acidobacteriae; o__Subgroup_2; f__Subgroup_2; g__Subgroup_2; s__uncultured_bacterium	21		JN977275.1.1549	d__Bacteria; p__Acidobacteriota; c__Subgroup_22; o__Subgroup_22; f__Subgroup_22; g__Subgroup_22; s__uncultured_bacterium	2
JF266118.1.1324	d__Bacteria; p__Chloroflexi; c__Anaerolineae; o__Ardenticatenales; f__uncultured; g__uncultured; s__uncultured_bacterium	21		AB904755.1.1458	d__Bacteria; p__Firmicutes; c__Clostridia; o__Clostridiales; f__Clostridiaceae; g__Clostridium_sensu_stricto_19; s__Clostridium_oryzae	2
AB300128.1.1329	d__Bacteria; p__Chloroflexi; c__Dehalococcoidia; o__t0.6.f; f__t0.6.f; g__t0.6.f; s__uncultured_bacterium	21		AY254996.1.1484	d__Bacteria; p__Verrucomicrobiota; c__Omnitrophia; o__Omnitrophales; f__Omnitrophaceae; g__Candidatus_Omnitrophus; s__uncultured_Verrucomicrobia	2
GU726975.1.1467	d__Bacteria; p__Proteobacteria; c__Gammaproteobacteria; o__Pseudomonadales; f__Pseudomonadaceae; g__Pseudomonas; s__Pseudomonas_fluorescens	21		KM083525.1.1361	d__Bacteria; p__Proteobacteria; c__Alphaproteobacteria; o__Rhizobiales; f__Rhizobiaceae; g__Rhizobiaceae; s__Aureimonas_sp._S-NaCl-5	2
AY921902.1.1397	d__Bacteria; p__Bacteroidota; c__Bacteroidia; o__Chitinophagales; f__Chitinophagaceae; g__uncultured; s__uncultured_Bacteroidetes	21		KC002385.1.1315	d__Bacteria; p__Proteobacteria; c__Gammaproteobacteria; o__EV818SWSAP88; f__EV818SWSAP88; g__EV818SWSAP88; s__uncultured_bacterium	2
JF145376.1.1367	d__Bacteria; p__Actinobacteriota; c__Thermoleophilia; o__Gaiellales; f__uncultured; g__uncultured; s__uncultured_bacterium	21		HM308004.1.1338	d__Bacteria; p__Actinobacteriota; c__Actinobacteria; o__Propionibacteriales; f__Nocardioidaceae; g__Nocardioidaceae; s__uncultured_bacterium	2
EF018674.1.1379	d__Bacteria; p__Proteobacteria; c__Gammaproteobacteria; o__Burkholderiales; f__A21b; g__A21b; s__uncultured_Rhodocyclaceae	21		JX391244.1.1467	d__Bacteria; p__Campylobacterota; c__Campylobacteria; o__Campylobacterales; f__Sulfurovaceae; g__Sulfurovaceae; s__uncultured_bacterium	2
AJ617894.1.1470	d__Bacteria; p__Actinobacteriota; c__Thermoleophilia; o__Solirubrobacterales; f__Solirubrobacteraceae; g__Conexibacter; s__uncultured_bacterium	21		KF859624.1.1511	d__Bacteria; p__Proteobacteria; c__Gammaproteobacteria; o__Enterobacterales; f__Vibrionaceae; g__Vibrio; s__uncultured_Vibrio	2
FJ946532.1.1290	d__Bacteria; p__Proteobacteria; c__Gammaproteobacteria; o__Burkholderiales; f__Burkholderiaceae; g__Burkholderiaceae; s__uncultured_Derxia_sp.	20		AB841045.1.1423	d__Bacteria; p__Actinobacteriota; c__Actinobacteria; o__Streptomycetales; f__Streptomycetaceae; g__Streptomycetaceae; s__Streptomyces_sp._R16-4	2
EF020275.1.1401	d__Bacteria; p__Acidobacteriota; c__Blastocatellia; o__Pyrinomonadales; f__Pyrinomonadaceae; g__RB41; s__uncultured_bacterium	20		JX391506.1.1508	d__Bacteria; p__Desulfobacterota; c__Desulfobulbia; o__Desulfobulbales; f__Desulfocapsaceae; g__Desulfocapsaceae; s__uncultured_bacterium	2
JQ311819.1.1446	d__Bacteria; p__Planctomycetota; c__Planctomycetes; o__Isosphaerales; f__Isosphaeraceae; g__uncultured; s__uncultured_bacterium	20		EU465972.1.1408	d__Bacteria; p__Firmicutes; c__Bacilli; o__Bacillales; f__Bacillaceae; g__Bacillaceae; s__uncultured_bacterium	2
JN643070.1.1248	d__Bacteria; p__Acidobacteriota; c__Acidobacteriae; o__Subgroup_2; f__Subgroup_2; g__Subgroup_2; s__uncultured_bacterium	20		DQ129268.1.1506	d__Bacteria; p__Firmicutes; c__Bacilli; o__Bacillales; f__Bacillaceae; g__Bacillus; s__Bacillus_marisflavi	2
EF515980.1.1463	d__Bacteria; p__Myxococcota; c__Polyangia; o__Polyangiales; f__Sandaracinaceae; g__uncultured; s__uncultured_bacterium	19		HE804505.1.1464	d__Bacteria; p__Sumerlaeota; c__Sumerlaeia; o__Sumerlaeales; f__Sumerlaeaceae; g__Sumerlaea; s__uncultured_bacterium	2
HQ396945.1.1487	d__Bacteria; p__Bacteroidota; c__Bacteroidia; o__Flavobacteriales; f__Flavobacteriaceae; g__Flavobacteriaceae; s__uncultured_Salinimicrobium_sp.	19		JX227631.1.1480	d__Bacteria; p__SAR324_clade(Marine_group_B); c__SAR324_clade(Marine_group_B); o__SAR324_clade(Marine_group_B); f__SAR324_clade(Marine_group_B); g__SAR324_clade(Marine_group_B); s__uncultured_bacterium	2
FM955656.1.1467	d__Bacteria; p__Chloroflexi; c__Anaerolineae; o__Anaerolineales; f__Anaerolineaceae; g__uncultured; s__uncultured_bacterium	19		JF979307.1.1537	d__Bacteria; p__Proteobacteria; c__Gammaproteobacteria; o__Pseudomonadales; f__Marinobacteraceae; g__Marinobacter; s__uncultured_Marinobacter	2
JN023677.1.1476	d__Bacteria; p__WPS-2; c__WPS-2; o__WPS-2; f__WPS-2; g__WPS-2; s__uncultured_bacterium	19		JX120371.1.1548	d__Bacteria; p__Nitrospirota; c__Thermodesulfovibrionia; o__uncultured; f__uncultured; g__uncultured; s__uncultured_bacterium	2
KF248417.1.1325	d__Bacteria; p__Bacteroidota; c__Bacteroidia; o__Bacteroidales; f__Prevotellaceae; g__Prevotellaceae; s__uncultured_Prevotella_sp.	19		AM259892.1.1384	d__Bacteria; p__Planctomycetota; c__Planctomycetes; o__Pirellulales; f__Pirellulaceae; g__Pir4_lineage; s__uncultured_Planctomycetales	2
HQ598945.1.1456	d__Bacteria; p__Acidobacteriota; c__Acidobacteriae; o__Acidobacteriales; f__Acidobacteriaceae_(Subgroup_1); g__Acidobacteriaceae_(Subgroup_1); s__uncultured_Acidobacteria_bacterium	19		KM071723.1.1348	d__Bacteria; p__WOR-1; c__WOR-1; o__WOR-1; f__WOR-1; g__WOR-1; s__uncultured_bacterium	2
HM445199.1.1318	d__Bacteria; p__Chloroflexi; c__Anaerolineae; o__SBR1031; f__A4b; g__A4b; s__uncultured_bacterium	19		DQ363788.1.954	d__Archaea; p__Crenarchaeota; c__Bathyarchaeia; o__Bathyarchaeia; f__Bathyarchaeia; g__Bathyarchaeia; s__uncultured_archaeon	2
AY913234.1.1441	d__Bacteria; p__Acidobacteriota; c__Acidobacteriae; o__Subgroup_2; f__uncultured_forest_soil_bacterium; g__uncultured_forest_soil_bacterium; s__uncultured_forest_soil_bacterium	19		EF687314.1.1383	d__Bacteria; p__Desulfobacterota; c__Desulfobacteria; o__Desulfobacterales; f__Desulfobacteraceae; g__uncultured; s__uncultured_bacterium	2
EU881131.1.1515	d__Bacteria; p__Acidobacteriota; c__Vicinamibacteria; o__Vicinamibacterales; f__uncultured; g__uncultured; s__uncultured_bacterium	18		JN431774.1.1449	d__Bacteria; p__Bdellovibrionota; c__Oligoflexia; o__0319-6G20; f__0319-6G20; g__0319-6G20; s__uncultured_organism	2
FJ466438.1.1420	d__Bacteria; p__Actinobacteriota; c__Acidimicrobiia; o__IMCC26256; f__IMCC26256; g__IMCC26256; s__uncultured_bacterium	18		KJ744004.1.1402	d__Bacteria; p__Actinobacteriota; c__Actinobacteria; o__Micrococcales; f__Micrococcaceae; g__Micrococcaceae; s__Kocuria_sp._68A3b	2
DQ451460.1.1487	d__Bacteria; p__Proteobacteria; c__Gammaproteobacteria; o__Burkholderiales; f__Sutterellaceae; g__uncultured; s__uncultured_beta	18		EF101504.1.1385	d__Bacteria; p__Proteobacteria; c__Alphaproteobacteria; o__Rhizobiales; f__Stappiaceae; g__Labrenzia; s__Stappia_conradae	2
DQ856534.1.1430	d__Bacteria; p__Proteobacteria; c__Alphaproteobacteria; o__Rhodobacterales; f__Rhodobacteraceae; g__Albimonas; s__uncultured_bacterium	18		EF516026.1.1454	d__Bacteria; p__Acidobacteriota; c__Acidobacteriae; o__Subgroup_2; f__Subgroup_2; g__Subgroup_2; s__uncultured_bacterium	2
LN560485.1.1372	d__Bacteria; p__Myxococcota; c__Polyangia; o__Polyangiales; f__Sandaracinaceae; g__uncultured; s__uncultured_bacterium	18		EU134613.1.1338	d__Bacteria; p__Firmicutes; c__Bacilli; o__Paenibacillales; f__Paenibacillaceae; g__Ammoniphilus; s__uncultured_bacterium	2
FJ152726.1.1445	d__Bacteria; p__Chloroflexi; c__Anaerolineae; o__SBR1031; f__A4b; g__A4b; s__uncultured_bacterium	18		L35504.1.1454	d__Bacteria; p__Nitrospinota; c__Nitrospinia; o__Nitrospinales; f__Nitrospinaceae; g__Nitrospinaceae; s__Nitrospina_gracilis	2
AY792241.1.1440	d__Bacteria; p__Proteobacteria; c__Gammaproteobacteria; o__Burkholderiales; f__Burkholderiaceae; g__Cupriavidus; s__uncultured_beta	18		FJ748770.1.1527	d__Bacteria; p__Myxococcota; c__Polyangia; o__VHS-B3-70; f__VHS-B3-70; g__VHS-B3-70; s__uncultured_bacterium	2
EU134452.1.1417	d__Bacteria; p__Myxococcota; c__Polyangia; o__Polyangiales; f__uncultured; g__uncultured; s__uncultured_bacterium	18		JQ062788.1.1452	d__Bacteria; p__Proteobacteria; c__Gammaproteobacteria; o__Ectothiorhodospirales; f__Ectothiorhodospiraceae; g__Thiohalomonas; s__uncultured_gamma	2
DQ984551.1.1459	d__Bacteria; p__Acidobacteriota; c__Acidobacteriae; o__Acidobacteriales; f__Koribacteraceae; g__Candidatus_Koribacter; s__uncultured_bacterium	18		FJ712463.1.1478	d__Bacteria; p__Bacteroidota; c__Bacteroidia; o__Flavobacteriales; f__Flavobacteriaceae; g__Maritimimonas; s__uncultured_bacterium	2
AF468403.1.1389	d__Bacteria; p__Proteobacteria; c__Gammaproteobacteria; o__Pseudomonadales; f__Marinobacteraceae; g__Marinobacteraceae; s__Arctic_sea_ice_bacterium_ARK10296	17		FJ002235.1.1439	d__Bacteria; p__Cyanobacteria; c__Cyanobacteriia; o__Chloroplast; f__Chloroplast; g__Chloroplast; s__Synedra_hyperborea	2
EF157210.1.1407	d__Bacteria; p__Proteobacteria; c__Gammaproteobacteria; o__Pseudomonadales; f__Pseudohongiellaceae; g__Pseudohongiella; s__uncultured_Cellvibrio	17		JX138875.1.1423	d__Bacteria; p__Proteobacteria; c__Gammaproteobacteria; o__Steroidobacterales; f__Woeseiaceae; g__Woeseia; s__uncultured_gamma	2
HF558599.1.1504	d__Bacteria; p__Firmicutes; c__Bacilli; o__Haloplasmatales; f__Haloplasmataceae; g__Haloplasma; s__uncultured_bacterium	17		JQ580487.1.1515	d__Bacteria; p__Verrucomicrobiota; c__Chlamydiae; o__LD1-PA32; f__LD1-PA32; g__LD1-PA32; s__uncultured_bacterium	2
JF319290.1.1448	d__Bacteria; p__Gemmatimonadota; c__Gemmatimonadetes; o__Gemmatimonadales; f__Gemmatimonadaceae; g__uncultured; s__uncultured_Gemmatimonadetes	17		AB250563.1.1443	d__Bacteria; p__Proteobacteria; c__Gammaproteobacteria; o__Arenicellales; f__Arenicellaceae; g__uncultured; s__uncultured_bacterium	2
EU134834.1.1363	d__Bacteria; p__Gemmatimonadota; c__Gemmatimonadetes; o__Gemmatimonadales; f__Gemmatimonadaceae; g__uncultured; s__uncultured_bacterium	17		LN573051.1.1307	d__Bacteria; p__Chloroflexi; c__JG30-KF-CM66; o__JG30-KF-CM66; f__JG30-KF-CM66; g__JG30-KF-CM66; s__uncultured_bacterium	2
JF833647.1.1549	d__Bacteria; p__Verrucomicrobiota; c__Verrucomicrobiae; o__Chthoniobacterales; f__Xiphinematobacteraceae; g__Candidatus_Xiphinematobacter; s__uncultured_Spartobacteria	17		DQ007538.1.1540	d__Bacteria; p__Caldatribacteriota; c__JS1; o__JS1; f__JS1; g__JS1; s__Atribacteria_bacterium	2
EF020205.1.1388	d__Bacteria; p__Actinobacteriota; c__Thermoleophilia; o__Gaiellales; f__uncultured; g__uncultured; s__uncultured_bacterium	17		EU592373.1.1422	d__Bacteria; p__Proteobacteria; c__Alphaproteobacteria; o__Rhodobacterales; f__Rhodobacteraceae; g__Lutimaribacter; s__uncultured_bacterium	2
FR874238.1.1394	d__Bacteria; p__Proteobacteria; c__Gammaproteobacteria; o__Pseudomonadales; f__Pseudomonadaceae; g__Pseudomonadaceae; s__Pseudomonas_sp._K7	16		EU465896.1.1401	d__Bacteria; p__Firmicutes; c__Bacilli; o__Bacillales; f__Bacillaceae; g__Bacillus; s__uncultured_bacterium	2
JQ453384.1.1428	d__Bacteria; p__Firmicutes; c__Negativicutes; o__Veillonellales-Selenomonadales; f__Veillonellaceae; g__Veillonella; s__uncultured_bacterium	16		EF680202.1.943	d__Archaea; p__Crenarchaeota; c__Bathyarchaeia; o__Bathyarchaeia; f__Bathyarchaeia; g__Bathyarchaeia; s__uncultured_archaeon	2
KC358546.1.1279	d__Bacteria; p__Bdellovibrionota; c__Oligoflexia; o__0319-6G20; f__0319-6G20; g__0319-6G20; s__uncultured_bacterium	16		JF225865.1.1330	d__Bacteria; p__Firmicutes; c__Clostridia; o__Clostridiales; f__Clostridiaceae; g__Clostridiaceae; s__uncultured_bacterium	2
JQ738729.1.1494	d__Bacteria; p__Actinobacteriota; c__Actinobacteria; o__0319-7L14; f__0319-7L14; g__0319-7L14; s__uncultured_bacterium	16		GU363017.1.1432	d__Bacteria; p__Acidobacteriota; c__Subgroup_22; o__Subgroup_22; f__Subgroup_22; g__Subgroup_22; s__uncultured_bacterium	2
JX854395.1.1287	d__Bacteria; p__Bacteroidota; c__Bacteroidia; o__Flavobacteriales; f__Flavobacteriaceae; g__Flavobacteriaceae; s__Lutibacter_sp._MGE_SAT_468	16		KF859675.1.1501	d__Bacteria; p__Proteobacteria; c__Gammaproteobacteria; o__Pseudomonadales; f__Halomonadaceae; g__Halomonas; s__uncultured_Idiomarina	2
LN570004.1.1372	d__Bacteria; p__Proteobacteria; c__Gammaproteobacteria; o__Gammaproteobacteria_Incertae_Sedis; f__Unknown_Family; g__Unknown_Family; s__uncultured_bacterium	16		FJ853461.1.1253	d__Bacteria; p__Proteobacteria; c__Gammaproteobacteria; o__Acidiferrobacterales; f__Acidiferrobacteraceae; g__Sulfurifustis; s__uncultured_bacterium	2
EU677401.1.1355	d__Bacteria; p__Chloroflexi; c__Chloroflexia; o__Chloroflexales; f__Roseiflexaceae; g__uncultured; s__uncultured_bacterium	16		GQ246451.1.1528	d__Bacteria; p__NB1-j; c__NB1-j; o__NB1-j; f__NB1-j; g__NB1-j; s__uncultured_bacterium	2
HQ763196.1.1438	d__Bacteria; p__Bacteroidota; c__Bacteroidia; o__Bacteroidales; f__Rikenellaceae; g__Rikenellaceae; s__uncultured_organism	15		JQ684445.1.1480	d__Bacteria; p__Nitrospirota; c__Nitrospiria; o__Nitrospirales; f__Nitrospiraceae; g__Nitrospira; s__uncultured_bacterium	2
EU881259.1.1453	d__Bacteria; p__Proteobacteria; c__Alphaproteobacteria; o__Micropepsales; f__Micropepsaceae; g__uncultured; s__uncultured_bacterium	15		HQ860577.1.1449	d__Bacteria; p__Proteobacteria; c__Gammaproteobacteria; o__Burkholderiales; f__Burkholderiaceae; g__Lautropia; s__uncultured_bacterium	2
FJ516795.1.1428	d__Bacteria; p__Proteobacteria; c__Alphaproteobacteria; o__Rhodobacterales; f__Rhodobacteraceae; g__Rhodobacteraceae; s__uncultured_Rhodobacteraceae_bacterium	15		EU465059.1.1409	d__Bacteria; p__Firmicutes; c__Bacilli; o__Bacillales; f__Bacillaceae; g__Bacillaceae; s__uncultured_bacterium	2
KF092828.1.1350	d__Bacteria; p__Firmicutes; c__Clostridia; o__Peptostreptococcales-Tissierellales; f__Family_XI; g__Anaerococcus; s__Anaerococcus_provencensis	15		KC631439.1.1458	d__Bacteria; p__Proteobacteria; c__Alphaproteobacteria; o__Rhodobacterales; f__Rhodobacteraceae; g__Nioella; s__Nioella_sediminis	2
GU389309.1.1308	d__Bacteria; p__Armatimonadota; c__uncultured; o__uncultured; f__uncultured; g__uncultured; s__uncultured_bacterium	15		KF741525.1.1477	d__Bacteria; p__Bacteroidota; c__Bacteroidia; o__Cytophagales; f__Cyclobacteriaceae; g__Cyclobacteriaceae; s__uncultured_bacterium	2
DQ223664.1.1406	d__Bacteria; p__Bacteroidota; c__Bacteroidia; o__Flavobacteriales; f__Weeksellaceae; g__Weeksellaceae; s__Haloanella_sp._zf-IRlt6	15		HM798647.1.1426	d__Bacteria; p__Planctomycetota; c__Phycisphaerae; o__Phycisphaerales; f__Phycisphaeraceae; g__SM1A02; s__uncultured_planctomycete	2
GQ402686.1.1454	d__Bacteria; p__Acidobacteriota; c__Acidobacteriae; o__Subgroup_2; f__Subgroup_2; g__Subgroup_2; s__uncultured_bacterium	15		FJ612135.1.1454	d__Bacteria; p__Cyanobacteria; c__Cyanobacteriia; o__Chloroplast; f__Chloroplast; g__Chloroplast; s__uncultured_bacterium	2
EU132325.1.1333	d__Bacteria; p__Acidobacteriota; c__Blastocatellia; o__Pyrinomonadales; f__Pyrinomonadaceae; g__RB41; s__uncultured_bacterium	15		KM263552.1.1495	d__Bacteria; p__Actinobacteriota; c__Acidimicrobiia; o__Actinomarinales; f__uncultured; g__uncultured; s__bacterium_enrichment	2
AB240246.1.1505	d__Bacteria; p__Acidobacteriota; c__Vicinamibacteria; o__Vicinamibacterales; f__uncultured; g__uncultured; s__uncultured_bacterium	15		KJ817631.1.1434	d__Bacteria; p__Proteobacteria; c__Alphaproteobacteria; o__Rhodobacterales; f__Rhodobacteraceae; g__Nioella; s__uncultured_bacterium	1
DQ223189.1.1407	d__Archaea; p__Crenarchaeota; c__Nitrososphaeria; o__Nitrosotaleales; f__Nitrosotaleaceae; g__Nitrosotaleaceae; s__uncultured_archaeon	15		HE803996.1.1407	d__Bacteria; p__Cyanobacteria; c__Cyanobacteriia; o__Chloroplast; f__Chloroplast; g__Chloroplast; s__uncultured_phototrophic	1
JX505247.1.1413	d__Bacteria; p__Proteobacteria; c__Alphaproteobacteria; o__Rhizobiales; f__Methyloligellaceae; g__Methyloligellaceae; s__uncultured_Rhodobiaceae_bacterium	15		FJ902058.1.1262	d__Bacteria; p__Spirochaetota; c__Spirochaetia; o__Spirochaetales; f__Spirochaetaceae; g__uncultured; s__uncultured_Spirochaetes	1
LN571205.1.1289	d__Bacteria; p__Proteobacteria; c__Alphaproteobacteria; o__Caulobacterales; f__Hyphomonadaceae; g__Hyphomonadaceae; s__uncultured_bacterium	15		HE860043.1.1408	d__Bacteria; p__Proteobacteria; c__Gammaproteobacteria; o__Legionellales; f__Legionellaceae; g__Legionella; s__Legionella_sp.	1
LN568295.1.1315	d__Bacteria; p__Proteobacteria; c__Alphaproteobacteria; o__Sphingomonadales; f__Sphingomonadaceae; g__Sphingomonadaceae; s__uncultured_bacterium	14		KC852965.1.1423	d__Bacteria; p__Deinococcota; c__Deinococci; o__Deinococcales; f__Trueperaceae; g__Truepera; s__uncultured_bacterium	1
JQ855550.1.1270	d__Bacteria; p__Actinobacteriota; c__Actinobacteria; o__Micrococcales; f__Cellulomonadaceae; g__Cellulomonadaceae; s__uncultured_bacterium	14		GU291332.1.1493	d__Bacteria; p__Campylobacterota; c__Campylobacteria; o__Campylobacterales; f__Sulfurimonadaceae; g__Sulfurimonas; s__uncultured_bacterium	1
EU134029.1.1286	d__Bacteria; p__Chloroflexi; c__Chloroflexia; o__Chloroflexales; f__Roseiflexaceae; g__uncultured; s__uncultured_bacterium	14		JN436643.1.1378	d__Bacteria; p__Bacteroidota; c__Bacteroidia; o__Cytophagales; f__Cyclobacteriaceae; g__Cyclobacteriaceae; s__uncultured_organism	1
EU438852.1.1422	d__Bacteria; p__Proteobacteria; c__Gammaproteobacteria; o__Pseudomonadales; f__Pseudomonadaceae; g__Pseudomonas; s__Pseudomonas_syringae	14		FJ999611.1.1343	d__Bacteria; p__Proteobacteria; c__Alphaproteobacteria; o__Rhizobiales; f__Rhizobiales_Incertae_Sedis; g__Anderseniella; s__uncultured_Alphaproteobacteria	1
AB672235.1.1416	d__Bacteria; p__Chloroflexi; c__Anaerolineae; o__RBG-13-54-9; f__RBG-13-54-9; g__RBG-13-54-9; s__uncultured_bacterium	14		JN503723.1.1395	d__Bacteria; p__Bacteroidota; c__Rhodothermia; o__Balneolales; f__Balneolaceae; g__Balneolaceae; s__uncultured_organism	1
KF616793.1.1492	d__Bacteria; p__Firmicutes; c__Clostridia; o__Peptococcales; f__Peptococcaceae; g__Peptococcaceae; s__uncultured_bacterium	14		HQ330540.1.1349	d__Bacteria; p__Bacteroidota; c__Bacteroidia; o__Cytophagales; f__Microscillaceae; g__OLB12; s__uncultured_bacterium	1
HM186433.1.1381	d__Bacteria; p__FW113; c__FW113; o__FW113; f__FW113; g__FW113; s__uncultured_bacterium	14		JX227714.1.1519	d__Bacteria; p__Acidobacteriota; c__Thermoanaerobaculia; o__Thermoanaerobaculales; f__Thermoanaerobaculaceae; g__Subgroup_10; s__uncultured_bacterium	1
JN867696.1.1362	d__Bacteria; p__Planctomycetota; c__Planctomycetes; o__Gemmatales; f__Gemmataceae; g__uncultured; s__uncultured_planctomycete	14		JN537212.1.1503	d__Bacteria; p__Acidobacteriota; c__Vicinamibacteria; o__Subgroup_9; f__Subgroup_9; g__Subgroup_9; s__uncultured_organism	1
JN408965.1.1469	d__Bacteria; p__Actinobacteriota; c__MB-A2-108; o__MB-A2-108; f__MB-A2-108; g__MB-A2-108; s__uncultured_actinobacterium	14		JF225339.1.1306	d__Bacteria; p__Proteobacteria; c__Alphaproteobacteria; o__Sphingomonadales; f__Sphingomonadaceae; g__Sphingomonadaceae; s__uncultured_bacterium	1
EU704838.1.1254	d__Bacteria; p__Actinobacteriota; c__Actinobacteria; o__Frankiales; f__Geodermatophilaceae; g__Klenkia; s__uncultured_Blastococcus	14		AB235237.1.1391	d__Bacteria; p__Proteobacteria; c__Gammaproteobacteria; o__Thiomicrospirales; f__Thiomicrospiraceae; g__endosymbionts; s__endosymbiont_of	1
GQ349003.1.1357	d__Bacteria; p__Campylobacterota; c__Campylobacteria; o__Campylobacterales; f__Sulfurimonadaceae; g__Sulfurimonas; s__uncultured_Epsilonproteobacteria	14		EU652581.1.1522	d__Bacteria; p__Proteobacteria; c__Gammaproteobacteria; o__Gammaproteobacteria_Incertae_Sedis; f__Unknown_Family; g__uncultured; s__uncultured_gamma	1
KC555021.1.1522	d__Bacteria; p__Actinobacteriota; c__MB-A2-108; o__MB-A2-108; f__MB-A2-108; g__MB-A2-108; s__uncultured_bacterium	14		CP003221.2207597.2209135	d__Bacteria; p__Desulfobacterota; c__Desulfovibrionia; o__Desulfovibrionales; f__Desulfovibrionaceae; g__Desulfovibrio; s__Desulfovibrio_africanus	1
KC172214.1.1444	d__Bacteria; p__Proteobacteria; c__Alphaproteobacteria; o__Micropepsales; f__Micropepsaceae; g__uncultured; s__uncultured_Alphaproteobacteria	14		EU491665.1.1476	d__Bacteria; p__Acidobacteriota; c__Thermoanaerobaculia; o__Thermoanaerobaculales; f__Thermoanaerobaculaceae; g__Subgroup_10; s__uncultured_bacterium	1
EU510679.1.1398	d__Bacteria; p__Firmicutes; c__Clostridia; o__Lachnospirales; f__Lachnospiraceae; g__Lachnospiraceae_NK4A136_group; s__uncultured_bacterium	14		EU142053.1.1519	d__Bacteria; p__Desulfobacterota; c__Desulfuromonadia; o__Desulfuromonadales; f__Desulfuromonadaceae; g__Desulfuromonadaceae; s__uncultured_bacterium	1
AY913370.1.1410	d__Bacteria; p__Proteobacteria; c__Alphaproteobacteria; o__Elsterales; f__uncultured; g__uncultured; s__uncultured_forest	13		HQ845916.1.1397	d__Bacteria; p__Bacteroidota; c__Rhodothermia; o__Balneolales; f__Balneolaceae; g__HK-RBC54; s__uncultured_bacterium	1
EF020317.1.1378	d__Bacteria; p__Acidobacteriota; c__Acidobacteriae; o__Subgroup_2; f__Subgroup_2; g__Subgroup_2; s__uncultured_bacterium	13		EU373987.1.1519	d__Bacteria; p__Planctomycetota; c__Pla3_lineage; o__Pla3_lineage; f__Pla3_lineage; g__Pla3_lineage; s__uncultured_planctomycete	1
HM263170.1.1352	d__Bacteria; p__Bacteroidota; c__Bacteroidia; o__Sphingobacteriales; f__Sphingobacteriaceae; g__Mucilaginibacter; s__uncultured_bacterium	13		FJ628213.1.1495	d__Bacteria; p__Bacteroidota; c__Bacteroidia; o__Sphingobacteriales; f__ST-12K33; g__ST-12K33; s__uncultured_bacterium	1
AM991156.1.1402	d__Bacteria; p__Patescibacteria; c__Saccharimonadia; o__Saccharimonadales; f__Saccharimonadales; g__Saccharimonadales; s__uncultured_bacterium	13		KC928122.1.1460	d__Bacteria; p__Actinobacteriota; c__Actinobacteria; o__Streptomycetales; f__Streptomycetaceae; g__Streptomyces; s__Streptomyces_sp.	1
JX002413.1.1318	d__Bacteria; p__Cyanobacteria; c__Cyanobacteriia; o__Cyanobacteriales; f__Coleofasciculaceae; g__Coleofasciculus_PCC-7420; s__uncultured_bacterium	13		HM031975.1.1393	d__Bacteria; p__Proteobacteria; c__Gammaproteobacteria; o__Enterobacterales; f__Vibrionaceae; g__Vibrionaceae; s__Vibrio_sp._UDC380	1
JN217214.1.1510	d__Bacteria; p__Proteobacteria; c__Gammaproteobacteria; o__Acidithiobacillales; f__Acidithiobacillaceae; g__Acidithiobacillaceae; s__uncultured_bacterium	13		KC000164.1.1364	d__Bacteria; p__Bacteroidota; c__Bacteroidia; o__Flavobacteriales; f__Crocinitomicaceae; g__Crocinitomicaceae; s__unidentified_marine_bacterioplankton	1
AB818664.1.1488	d__Bacteria; p__Actinobacteriota; c__Actinobacteria; o__Frankiales; f__Geodermatophilaceae; g__Geodermatophilaceae; s__Blastococcus_sp._SU15	13		JN468210.1.1428	d__Bacteria; p__Bacteroidota; c__Bacteroidia; o__Bacteroidales; f__SB-5; g__SB-5; s__uncultured_bacterium	1
HM062323.1.1479	d__Bacteria; p__Acidobacteriota; c__Blastocatellia; o__Pyrinomonadales; f__Pyrinomonadaceae; g__Pyrinomonadaceae; s__uncultured_Acidobacteria_bacterium	13		FJ535261.1.1343	d__Bacteria; p__Campylobacterota; c__Campylobacteria; o__Campylobacterales; f__Sulfurovaceae; g__Sulfurovum; s__uncultured_bacterium	1
JQ627557.1.1341	d__Bacteria; p__Actinobacteriota; c__Rubrobacteria; o__Rubrobacterales; f__Rubrobacteriaceae; g__Rubrobacteriaceae; s__uncultured_actinobacterium	13		FM886841.1.1401	d__Bacteria; p__Actinobacteriota; c__Actinobacteria; o__Kineosporiales; f__Kineosporiaceae; g__Kineosporia; s__Kineosporia_aurantiaca	1
HM243954.1.1524	d__Bacteria; p__Nitrospirota; c__4-29-1; o__4-29-1; f__4-29-1; g__4-29-1; s__uncultured_bacterium	13		KM017973.1.1456	d__Bacteria; p__Proteobacteria; c__Gammaproteobacteria; o__Pseudomonadales; f__Spongiibacteraceae; g__Litorivivens; s__Litorivivens_lipolytica	1
EU048666.1.1474	d__Bacteria; p__Zixibacteria; c__Zixibacteria; o__Zixibacteria; f__Zixibacteria; g__Zixibacteria; s__uncultured_bacterium	13		KF786565.1.1415	d__Bacteria; p__Myxococcota; c__Myxococcia; o__Myxococcales; f__Myxococcaceae; g__P3OB-42; s__uncultured_delta	1
JQ449848.1.1408	d__Bacteria; p__Firmicutes; c__Bacilli; o__Lactobacillales; f__Carnobacteriaceae; g__Carnobacteriaceae; s__uncultured_bacterium	13		AY770725.1.1417	d__Bacteria; p__Proteobacteria; c__Gammaproteobacteria; o__Enterobacterales; f__Vibrionaceae; g__Photobacterium; s__uncultured_gamma	1
AY736238.1.1250	d__Bacteria; p__Actinobacteriota; c__Actinobacteria; o__Catenulisporales; f__Actinospicaceae; g__Actinospica; s__uncultured_actinobacterium	13		EU617757.1.1498	d__Bacteria; p__Proteobacteria; c__Gammaproteobacteria; o__uncultured; f__uncultured; g__uncultured; s__uncultured_bacterium	1
HM061814.1.1471	d__Bacteria; p__Acidobacteriota; c__Vicinamibacteria; o__Vicinamibacterales; f__uncultured; g__uncultured; s__uncultured_Acidobacteria	13		KC331540.1.1519	d__Bacteria; p__Acidobacteriota; c__Thermoanaerobaculia; o__Thermoanaerobaculales; f__Thermoanaerobaculaceae; g__Subgroup_10; s__uncultured_bacterium	1
EU193024.1.1503	d__Bacteria; p__Acidobacteriota; c__Vicinamibacteria; o__Vicinamibacterales; f__Vicinamibacteraceae; g__Vicinamibacteraceae; s__uncultured_Acidobacteriales	13		HM161878.1.1423	d__Bacteria; p__Bacteroidota; c__Bacteroidia; o__Cytophagales; f__Cyclobacteriaceae; g__Marinoscillum; s__Marinoscillum_luteum	1
KC442682.1.1453	d__Bacteria; p__Proteobacteria; c__Gammaproteobacteria; o__Xanthomonadales; f__Xanthomonadaceae; g__Pseudoxanthomonas; s__uncultured_proteobacterium	13		KF954273.1.1355	d__Archaea; p__Crenarchaeota; c__Nitrososphaeria; o__Nitrosopumilales; f__Nitrosopumilaceae; g__Nitrosopumilaceae; s__uncultured_thaumarchaeote	1
HQ119340.1.1390	d__Bacteria; p__Bacteroidota; c__Bacteroidia; o__Chitinophagales; f__Chitinophagaceae; g__Chitinophagaceae; s__uncultured_bacterium	13		KC432375.1.1366	d__Bacteria; p__Proteobacteria; c__Gammaproteobacteria; o__Gammaproteobacteria_Incertae_Sedis; f__Unknown_Family; g__Unknown_Family; s__uncultured_bacterium	1
JN615840.1.1370	d__Bacteria; p__Acidobacteriota; c__Blastocatellia; o__Pyrinomonadales; f__Pyrinomonadaceae; g__RB41; s__uncultured_bacterium	13		KM410642.1.1398	d__Bacteria; p__Desulfobacterota; c__Desulfobacteria; o__Desulfobacterales; f__Desulfococcaceae; g__uncultured; s__uncultured_prokaryote	1
DQ137903.1.1209	d__Bacteria; p__Firmicutes; c__Clostridia; o__Peptostreptococcales-Tissierellales; f__Anaerovoracaceae; g__[Eubacterium]_brachy_group; s__uncultured_bacterium	13		EU617727.1.1520	d__Bacteria; p__Acidobacteriota; c__Subgroup_22; o__Subgroup_22; f__Subgroup_22; g__Subgroup_22; s__uncultured_bacterium	1
KF198679.1.1306	d__Archaea; p__Halobacterota; c__Methanosarcinia; o__Methanosarciniales; f__Methanosaetaceae; g__Methanosaeta; s__uncultured_Methanomicrobiales	13		LN572138.1.1322	d__Bacteria; p__Proteobacteria; c__Alphaproteobacteria; o__Rhizobiales; f__Xanthobacteraceae; g__Pseudolabrys; s__uncultured_bacterium	1
JN615931.1.1378	d__Bacteria; p__Acidobacteriota; c__Vicinamibacteria; o__Vicinamibacterales; f__uncultured; g__uncultured; s__uncultured_bacterium	12		HQ190482.1.1523	d__Bacteria; p__Acidobacteriota; c__Vicinamibacteria; o__Vicinamibacterales; f__Vicinamibacteraceae; g__Vicinamibacteraceae; s__uncultured_bacterium	1
HM480198.1.1493	d__Bacteria; p__Proteobacteria; c__Gammaproteobacteria; o__Burkholderiales; f__Burkholderiaceae; g__Burkholderia-Caballeronia-Paraburkholderia; s__uncultured_beta	12		KF859628.1.1500	d__Bacteria; p__Proteobacteria; c__Gammaproteobacteria; o__Pseudomonadales; f__Marinobacteraceae; g__Marinobacter; s__uncultured_Marinobacter	1
JN038634.1.1481	d__Bacteria; p__Bacteroidota; c__Bacteroidia; o__Cytophagales; f__Cyclobacteriaceae; g__uncultured; s__uncultured_Bacteroidetes	12		KC527448.1.1225	d__Bacteria; p__SAR324_clade(Marine_group_B); c__SAR324_clade(Marine_group_B); o__SAR324_clade(Marine_group_B); f__SAR324_clade(Marine_group_B); g__SAR324_clade(Marine_group_B); s__uncultured_bacterium	1
EU134330.1.1383	d__Bacteria; p__Myxococcota; c__Myxococcia; o__Myxococcales; f__Vulgatibacteraceae; g__Vulgatibacter; s__uncultured_bacterium	12		EU488395.1.1535	d__Bacteria; p__Latescibacterota; c__Latescibacterota; o__Latescibacterota; f__Latescibacterota; g__Latescibacterota; s__uncultured_bacterium	1
GU127774.1.1435	d__Bacteria; p__Chloroflexi; c__Ktedonobacteria; o__Ktedonobacterales; f__Ktedonobacteraceae; g__JG30a-KF-32; s__uncultured_bacterium	12		AM745216.1.1490	d__Bacteria; p__Desulfobacterota; c__Desulfuromonadia; o__Desulfuromonadales; f__Geopsychrobacteraceae; g__Desulfuromusa; s__uncultured_delta	1
AY211076.1.1482	d__Bacteria; p__Bacteroidota; c__Kryptonia; o__Kryptoniales; f__BSV26; g__BSV26; s__uncultured_bacterium	12		EU491554.1.1431	d__Bacteria; p__Acidobacteriota; c__Vicinamibacteria; o__Vicinamibacterales; f__uncultured; g__uncultured; s__uncultured	1
JF833733.1.1371	d__Bacteria; p__Proteobacteria; c__Alphaproteobacteria; o__Rhodobacterales; f__Rhodobacteraceae; g__Rhodobacteraceae; s__uncultured_Rubellimicrobium_sp.	12		AJ519670.1.1316	d__Bacteria; p__Methylomirabilota; c__Methylomirabilia; o__Methylomirabilales; f__Methylomirabilaceae; g__Sh765B-TzT-35; s__uncultured_bacterium	1
EU202759.1.1458	d__Bacteria; p__Acidobacteriota; c__Vicinamibacteria; o__Vicinamibacterales; f__uncultured; g__uncultured; s__uncultured_Acidobacteriales	12		AY454658.1.1044	d__Archaea; p__Nanoarchaeota; c__Nanoarchaeia; o__Woesearchaeales; f__Woesearchaeales; g__Woesearchaeales; s__uncultured_crenarchaeote	1
EF540437.1.1407	d__Bacteria; p__Proteobacteria; c__Alphaproteobacteria; o__Rhizobiales; f__Rhizobiaceae; g__Allorhizobium-Neorhizobium-Pararhizobium-Rhizobium; s__uncultured_soil	12		AM176841.1.1458	d__Bacteria; p__Proteobacteria; c__Gammaproteobacteria; o__SZB7; f__SZB7; g__SZB7; s__uncultured_bacterium	1
HM329166.1.1312	d__Bacteria; p__Proteobacteria; c__Alphaproteobacteria; o__Acetobacterales; f__Acetobacteraceae; g__uncultured; s__uncultured_bacterium	12		AY193154.1.1445	d__Bacteria; p__Bacteroidota; c__Bacteroidia; o__Chitinophagales; f__Saprospiraceae; g__Lewinella; s__uncultured_Bacteroidetes	1
KC189636.1.1478	d__Bacteria; p__Bacteroidota; c__Bacteroidia; o__Flavobacteriales; f__Flavobacteriaceae; g__Flavobacteriaceae; s__uncultured_bacterium	12		GU118039.1.1466	d__Bacteria; p__Desulfobacterota; c__Desulfobulbia; o__Desulfobulbales; f__Desulfocapsaceae; g__Desulfocapsaceae; s__uncultured_bacterium	1
EU132533.1.1428	d__Bacteria; p__Myxococcota; c__bacteriap25; o__bacteriap25; f__bacteriap25; g__bacteriap25; s__metagenome	12		GU061207.1.1405	d__Bacteria; p__Bdellovibrionota; c__Bdellovibrionia; o__Bdellovibrionales; f__Bdellovibrionaceae; g__Bdellovibrio; s__uncultured_delta	1
EU460903.1.1423	d__Bacteria; p__Firmicutes; c__Bacilli; o__Lactobacillales; f__Lactobacillaceae; g__Lactobacillaceae; s__uncultured_bacterium	12		JF514277.1.1523	d__Bacteria; p__Planctomycetota; c__OM190; o__OM190; f__OM190; g__OM190; s__uncultured_bacterium	1
DQ138964.1.1518	d__Bacteria; p__Nitrospirota; c__4-29-1; o__4-29-1; f__4-29-1; g__4-29-1; s__uncultured_bacterium	12		JQ750500.1.916	d__Archaea; p__Thermoplasmatota; c__Thermoplasmata; o__uncultured; f__uncultured; g__uncultured; s__uncultured_archaeon	1
HQ397108.1.1401	d__Bacteria; p__Proteobacteria; c__Alphaproteobacteria; o__Azospirillales; f__Azospirillaceae; g__Azospirillaceae; s__uncultured_Skermanella_sp.	12		HQ191042.1.1510	d__Bacteria; p__Proteobacteria; c__Gammaproteobacteria; o__Thiohalorhabdales; f__Thiohalorhabdaceae; g__Thiohalorhabdaceae; s__uncultured_sediment_bacterium	1
AY500138.1.1383	d__Bacteria; p__Proteobacteria; c__Gammaproteobacteria; o__Burkholderiales; f__Burkholderiaceae; g__Burkholderia-Caballeronia-Paraburkholderia; s__Burkholderia_gladioli	12		DQ809944.1.1364	d__Bacteria; p__Firmicutes; c__Clostridia; o__Peptostreptococcales-Tissierellales; f__Peptostreptococcaceae; g__uncultured; s__uncultured_bacterium	1
AY913396.1.1429	d__Bacteria; p__Acidobacteriota; c__Acidobacteriae; o__Acidobacteriales; f__Acidobacteriaceae_(Subgroup_1); g__uncultured; s__uncultured_forest	12		GU363028.1.1320	d__Bacteria; p__Patescibacteria; c__Gracilibacteria; o__Gracilibacteria; f__Gracilibacteria; g__Gracilibacteria; s__uncultured_bacterium	1
JX133466.1.1480	d__Bacteria; p__Chloroflexi; c__Anaerolineae; o__Anaerolineales; f__Anaerolineaceae; g__uncultured; s__uncultured_bacterium	12		EF590020.1.1358	d__Bacteria; p__Chloroflexi; c__Anaerolineae; o__Anaerolineales; f__Anaerolineaceae; g__Longilinea; s__uncultured_bacterium	1
HQ119004.1.1321	d__Bacteria; p__Planctomycetota; c__Planctomycetes; o__Isosphaerales; f__Isosphaeraceae; g__Isosphaeraceae; s__uncultured_bacterium	12		HM438631.1.1391	d__Bacteria; p__Proteobacteria; c__Alphaproteobacteria; o__Sphingomonadales; f__Sphingomonadaceae; g__Sphingomonas; s__uncultured_Sphingomonas	1
HQ729887.1.1516	d__Bacteria; p__Acidobacteriota; c__Blastocatellia; o__DS-100; f__DS-100; g__DS-100; s__uncultured_Acidobacteria	12		DQ289913.1.1368	d__Bacteria; p__Cyanobacteria; c__Cyanobacteriia; o__Chloroplast; f__Chloroplast; g__Chloroplast; s__uncultured_cyanobacterium	1
HQ397412.1.1467	d__Bacteria; p__Chloroflexi; c__Chloroflexia; o__Thermomicrobiales; f__AKYG1722; g__AKYG1722; s__uncultured_Sphaerobacteraceae	12		JQ855550.1.1270	d__Bacteria; p__Actinobacteriota; c__Actinobacteria; o__Micrococcales; f__Cellulomonadaceae; g__Cellulomonadaceae; s__uncultured_bacterium	1
JF833524.1.1453	d__Bacteria; p__Acidobacteriota; c__Acidobacteriae; o__Acidobacteriales; f__Acidobacteriaceae_(Subgroup_1); g__Acidobacteriaceae_(Subgroup_1); s__uncultured_bacterium	11		GQ410791.1.944	d__Archaea; p__Crenarchaeota; c__Bathyarchaeia; o__Bathyarchaeia; f__Bathyarchaeia; g__Bathyarchaeia; s__uncultured_archaeon	1
KM205538.1.1415	d__Bacteria; p__Gemmatimonadota; c__Gemmatimonadetes; o__Gemmatimonadales; f__Gemmatimonadaceae; g__Gemmatimonadaceae; s__uncultured_soil_bacterium	11		FJ479057.1.1489	d__Bacteria; p__Myxococcota; c__bacteriap25; o__bacteriap25; f__bacteriap25; g__bacteriap25; s__uncultured_bacterium	1
HQ597977.1.1438	d__Bacteria; p__Acidobacteriota; c__Acidobacteriae; o__Bryobacterales; f__Bryobacteraceae; g__Bryobacteraceae; s__uncultured_Acidobacteria_bacterium	11		KC432546.1.1322	d__Bacteria; p__Chloroflexi; c__Anaerolineae; o__SBR1031; f__A4b; g__A4b; s__uncultured_bacterium	1
EF018739.1.1412	d__Bacteria; p__Verrucomicrobiota; c__Verrucomicrobiae; o__Chthoniobacterales; f__Chthoniobacteraceae; g__Candidatus_Udaeobacter; s__uncultured_bacterium	11		JX240993.1.1520	d__Bacteria; p__Acidobacteriota; c__Thermoanaerobaculia; o__Thermoanaerobaculales; f__Thermoanaerobaculaceae; g__Subgroup_10; s__uncultured_Acidobacteria	1
JF833643.1.1473	d__Bacteria; p__Verrucomicrobiota; c__Verrucomicrobiae; o__Pedosphaerales; f__Pedosphaeraceae; g__Pedosphaeraceae; s__uncultured_Verrucomicrobia	11		KC926384.1.911	d__Archaea; p__Crenarchaeota; c__Bathyarchaeia; o__Bathyarchaeia; f__Bathyarchaeia; g__Bathyarchaeia; s__uncultured_archaeon	1
HE587123.1.1345	d__Bacteria; p__Proteobacteria; c__Alphaproteobacteria; o__Acetobacterales; f__Acetobacteraceae; g__Acetobacteraceae; s__uncultured_bacterium	11		GU208222.1.1472	d__Bacteria; p__Proteobacteria; c__Gammaproteobacteria; o__Gammaproteobacteria_Incertae_Sedis; f__Unknown_Family; g__uncultured; s__uncultured_prokaryote	1
AM292391.1.1268	d__Bacteria; p__Proteobacteria; c__Alphaproteobacteria; o__Rhodobacterales; f__Rhodobacteraceae; g__Rhodobacteraceae; s__alpha_proteobacterium_enrichment_culture_clone_DH-452	11		FJ203517.1.1460	d__Bacteria; p__Proteobacteria; c__Gammaproteobacteria; o__Pseudomonadales; f__Pseudohongiellaceae; g__Pseudohongiella; s__uncultured_bacterium	1
EU133609.1.1368	d__Bacteria; p__Proteobacteria; c__Alphaproteobacteria; o__Rhizobiales; f__Rhizobiales_Incertae_Sedis; g__Nordella; s__uncultured_soil	11		JX223291.1.1517	d__Bacteria; p__Firmicutes; c__Bacilli; o__Exiguobacterales; f__Exiguobacteraceae; g__Exiguobacterium; s__uncultured_bacterium	1
EF020862.1.901	d__Archaea; p__Crenarchaeota; c__Nitrososphaeria; o__Nitrosotaleales; f__Nitrosotaleaceae; g__Nitrosotaleaceae; s__uncultured_archaeon	11		JF428802.1.939	d__Archaea; p__Crenarchaeota; c__Nitrososphaeria; o__Caldiarchaeales; f__Geothermarchaeaceae; g__Geothermarchaeaceae; s__uncultured_archaeon	1
KF611931.1.1473	d__Bacteria; p__Proteobacteria; c__Gammaproteobacteria; o__Burkholderiales; f__Methylophilaceae; g__uncultured; s__uncultured_bacterium	11		JQ639084.1.1448	d__Bacteria; p__Bacteroidota; c__Bacteroidia; o__Cytophagales; f__Flammeovirgaceae; g__Algivirga; s__Algivirga_pacifica	1
HM308000.1.1374	d__Bacteria; p__Bdellovibrionota; c__Oligoflexia; o__0319-6G20; f__0319-6G20; g__0319-6G20; s__uncultured_bacterium	11		JQ801039.1.1482	d__Bacteria; p__Proteobacteria; c__Alphaproteobacteria; o__Sphingomonadales; f__Sphingomonadaceae; g__Porphyrobacter; s__Porphyrobacter_neustonensis	1
AF524859.1.1357	d__Bacteria; p__Acidobacteriota; c__Acidobacteriae; o__Acidobacteriales; f__Acidobacteriaceae_(Subgroup_1); g__Occallatibacter; s__bacterium_K-5b10	11		GQ246351.1.1499	d__Bacteria; p__Proteobacteria; c__Gammaproteobacteria; o__Steroidobacterales; f__Woeseiaceae; g__Woeseia; s__uncultured_bacterium	1
AB672303.1.1482	d__Bacteria; p__NB1-j; c__NB1-j; o__NB1-j; f__NB1-j; g__NB1-j; s__uncultured_bacterium	11		HM334038.1.1348	d__Bacteria; p__Armatimonadota; c__uncultured; o__uncultured; f__uncultured; g__uncultured; s__uncultured_bacterium	1
JF224873.1.1381	d__Bacteria; p__Myxococcota; c__bacteriap25; o__bacteriap25; f__bacteriap25; g__bacteriap25; s__uncultured_bacterium	11		AY245194.1.1332	d__Bacteria; p__Proteobacteria; c__Gammaproteobacteria; o__Enterobacterales; f__Vibrionaceae; g__Vibrio; s__Vibrio_vulnificus	1
FJ946619.1.1290	d__Bacteria; p__Proteobacteria; c__Gammaproteobacteria; o__Burkholderiales; f__Oxalobacteraceae; g__Undibacterium; s__uncultured_Oxalobacteraceae	11		KC424742.1.1484	d__Bacteria; p__Bacteroidota; c__Bacteroidia; o__Flavobacteriales; f__Flavobacteriaceae; g__Maritimimonas; s__uncultured_bacterium	1
HQ597641.1.1515	d__Bacteria; p__Acidobacteriota; c__Blastocatellia; o__Pyrinomonadales; f__Pyrinomonadaceae; g__RB41; s__uncultured_Acidobacteria	11		GU118430.1.1484	d__Bacteria; p__Dadabacteria; c__Dadabacteriia; o__Dadabacteriales; f__Dadabacteriales; g__Dadabacteriales; s__uncultured_bacterium	1
HM061943.1.1416	d__Bacteria; p__Acidobacteriota; c__Acidobacteriae; o__Acidobacteriales; f__uncultured; g__uncultured; s__uncultured_Acidobacteria	11		JN123556.1.1435	d__Bacteria; p__Chloroflexi; c__Dehalococcoidia; o__vadinBA26; f__vadinBA26; g__vadinBA26; s__uncultured_bacterium	1
JQ712931.1.1495	d__Bacteria; p__Bdellovibrionota; c__Oligoflexia; o__Oligoflexales; f__Oligoflexaceae; g__uncultured; s__uncultured_bacterium	11		KJ817459.1.1525	d__Bacteria; p__Gemmatimonadota; c__BD2-11_terrestrial_group; o__BD2-11_terrestrial_group; f__BD2-11_terrestrial_group; g__BD2-11_terrestrial_group; s__uncultured_bacterium	1
DQ997045.1.1421	d__Bacteria; p__Actinobacteriota; c__Actinobacteria; o__Corynebacteriales; f__Nocardiaceae; g__Rhodococcus; s__Aldersonia_kunmingensis	11		AJ441205.1.1430	d__Bacteria; p__Campylobacterota; c__Campylobacteria; o__Campylobacterales; f__Sulfurovaceae; g__Sulfurovum; s__uncultured_Epsilonproteobacteria	1
JN860351.1.1514	d__Bacteria; p__Zixibacteria; c__Zixibacteria; o__Zixibacteria; f__Zixibacteria; g__Zixibacteria; s__uncultured_delta	11		GU118405.1.1446	d__Bacteria; p__Bacteroidota; c__Bacteroidia; o__Flavobacteriales; f__Flavobacteriaceae; g__Aquibacter; s__uncultured_bacterium	1
AB600408.1.1359	d__Bacteria; p__Cyanobacteria; c__Sericytochromatia; o__Sericytochromatia; f__Sericytochromatia; g__Sericytochromatia; s__uncultured_bacterium	11		FJ416131.1.1524	d__Bacteria; p__Desulfobacterota; c__Desulfobacteria; o__Desulfobacterales; f__Desulfosarcinaceae; g__SEEP-SRB1; s__uncultured_bacterium	1
HQ114193.1.1420	d__Bacteria; p__Planctomycetota; c__Phycisphaerae; o__Phycisphaerales; f__Phycisphaeraceae; g__AKYG587; s__uncultured_bacterium	11		CU923606.3.1322	d__Bacteria; p__Chloroflexi; c__Anaerolineae; o__Anaerolineales; f__Anaerolineaceae; g__uncultured; s__uncultured_bacterium	1
HQ445645.1.1484	d__Bacteria; p__RCP2-54; c__RCP2-54; o__RCP2-54; f__RCP2-54; g__RCP2-54; s__uncultured_bacterium	11		FJ152818.1.1444	d__Bacteria; p__Proteobacteria; c__Alphaproteobacteria; o__Rhizobiales; f__uncultured; g__uncultured; s__uncultured_bacterium	1
DQ806269.1.1404	d__Bacteria; p__Bacteroidota; c__Bacteroidia; o__Bacteroidales; f__Bacteroidaceae; g__Bacteroides; s__uncultured_bacterium	10		EU616790.1.915	d__Archaea; p__Asgardarchaeota; c__Odinarchaeia; o__Odinarchaeia; f__Odinarchaeia; g__Odinarchaeia; s__uncultured_eukaryote	1
EF018348.1.1327	d__Bacteria; p__Proteobacteria; c__Alphaproteobacteria; o__Caulobacterales; f__Hyphomonadaceae; g__SWB02; s__uncultured_bacterium	10		JX680790.1.1230	d__Bacteria; p__Proteobacteria; c__Gammaproteobacteria; o__Enterobacterales; f__Vibrionaceae; g__Vibrio; s__uncultured_bacterium	1
JQ769803.1.1478	d__Bacteria; p__Bacteroidota; c__Bacteroidia; o__Cytophagales; f__Hymenobacteraceae; g__Hymenobacter; s__uncultured_bacterium	10		FR874238.1.1394	d__Bacteria; p__Proteobacteria; c__Gammaproteobacteria; o__Pseudomonadales; f__Pseudomonadaceae; g__Pseudomonadaceae; s__Pseudomonas_sp._K7	1
HQ597153.1.1273	d__Bacteria; p__Acidobacteriota; c__Vicinamibacteria; o__Vicinamibacterales; f__uncultured; g__uncultured; s__uncultured_Acidobacteria	10		JN873980.1.1503	d__Bacteria; p__Proteobacteria; c__Gammaproteobacteria; o__Pseudomonadales; f__Cellvibrionaceae; g__uncultured; s__uncultured_bacterium	1
AB771446.1.1471	d__Bacteria; p__Actinobacteriota; c__Coriobacteriia; o__OPB41; f__uncultured_bacterium; g__uncultured_bacterium; s__uncultured_bacterium	10		KJ922521.1.1468	d__Bacteria; p__Proteobacteria; c__Gammaproteobacteria; o__Enterobacterales; f__Shewanellaceae; g__Shewanella; s__Shewanella_sp.	1
EU133585.1.1301	d__Bacteria; p__Acidobacteriota; c__Holophagae; o__Subgroup_7; f__Subgroup_7; g__Subgroup_7; s__uncultured_bacterium	10		KC431937.1.1359	d__Bacteria; p__Proteobacteria; c__Gammaproteobacteria; o__Thiotrichales; f__Thiotrichaceae; g__uncultured; s__uncultured_bacterium	1
AF443586.1.1402	d__Bacteria; p__Actinobacteriota; c__Thermoleophilia; o__Solirubrobacterales; f__67-14; g__67-14; s__uncultured_bacterium	10		HE962131.1.1742	d__Bacteria; p__Firmicutes; c__Negativicutes; o__Veillonellales-Selenomonadales; f__Sporomusaceae; g__Sporomusa; s__Sporomusa_ovata	1
JQ258236.1.940	d__Archaea; p__Crenarchaeota; c__Bathyarchaeia; o__Bathyarchaeia; f__Bathyarchaeia; g__Bathyarchaeia; s__uncultured_archaeon	10		AB858600.1.1398	d__Bacteria; p__Planctomycetota; c__Phycisphaerae; o__MSBL9; f__SG8-4; g__SG8-4; s__uncultured_bacterium	1
AM935272.1.1372	d__Bacteria; p__Proteobacteria; c__Gammaproteobacteria; o__1013-28-CG33; f__1013-28-CG33; g__1013-28-CG33; s__uncultured_gamma	10		KJ577037.1.1372	d__Bacteria; p__Proteobacteria; c__Gammaproteobacteria; o__Enterobacterales; f__Vibrionaceae; g__Vibrio; s__Vibrio_sp.	1
KC541039.1.1561	d__Bacteria; p__MBNT15; c__MBNT15; o__MBNT15; f__MBNT15; g__MBNT15; s__uncultured_bacterium	10		FJ202170.1.1465	d__Bacteria; p__Bacteroidota; c__Bacteroidia; o__Bacteroidales; f__Marinilabiliaceae; g__Carboxylicivirga; s__uncultured_bacterium	1
KJ672506.1.1426	d__Bacteria; p__Proteobacteria; c__Gammaproteobacteria; o__Burkholderiales; f__Burkholderiaceae; g__Burkholderia-Caballeronia-Paraburkholderia; s__Burkholderia_sp.	10		FJ203597.1.1453	d__Bacteria; p__Verrucomicrobiota; c__Verrucomicrobiae; o__Verrucomicrobiales; f__DEV007; g__DEV007; s__uncultured_bacterium	1
HF912796.1.1480	d__Bacteria; p__Bacteroidota; c__Bacteroidia; o__Flavobacteriales; f__Flavobacteriaceae; g__Flavobacteriaceae; s__Maribacter_sp._R3-Ret-T4-5-voll	10		EF208684.1.1486	d__Bacteria; p__Bacteroidota; c__Bacteroidia; o__Cytophagales; f__Cyclobacteriaceae; g__uncultured; s__uncultured_bacterium	1
KP769476.1.900	d__Archaea; p__Halobacterota; c__Methanocellia; o__Methanocellales; f__Methanocellaceae; g__Methanocellaceae; s__uncultured_archaeon	10		AB015538.1.1471	d__Bacteria; p__Proteobacteria; c__Alphaproteobacteria; o__Rickettsiales; f__Mitochondria; g__Mitochondria; s__uncultured_Alphaproteobacteria	1
JX504909.1.1432	d__Bacteria; p__Firmicutes; c__Clostridia; o__Oscillospirales; f__Hungateiclostridiaceae; g__uncultured; s__uncultured_Acetivibrio	10		FJ517037.1.1489	d__Bacteria; p__Bacteroidota; c__Bacteroidia; o__Bacteroidales; f__Bacteroidetes_vadinHA17; g__Bacteroidetes_vadinHA17; s__uncultured_Cytophagales	1
DQ366689.1.1224	d__Bacteria; p__Bacteroidota; c__Bacteroidia; o__Bacteroidales; f__Porphyromonadaceae; g__Porphyromonas; s__uncultured_Porphyromonas	10		HQ163670.1.1399	d__Bacteria; p__Bdellovibrionota; c__Bdellovibrionia; o__Bacteriovoracales; f__Bacteriovoracaceae; g__uncultured; s__uncultured_delta	1
JF266167.1.1382	d__Bacteria; p__Desulfobacterota; c__uncultured; o__uncultured; f__uncultured; g__uncultured; s__uncultured_bacterium	10		AF317762.1.1453	d__Bacteria; p__Nitrospirota; c__Nitrospiria; o__Nitrospirales; f__Nitrospiraceae; g__Nitrospira; s__unidentified_bacterium	1
KC437143.1.1279	d__Bacteria; p__Proteobacteria; c__Gammaproteobacteria; o__Burkholderiales; f__Nitrosomonadaceae; g__Nitrosomonadaceae; s__uncultured_bacterium	10		JX870323.1.909	d__Archaea; p__Crenarchaeota; c__Nitrososphaeria; o__Nitrosopumilales; f__Nitrosopumilaceae; g__Nitrosopumilaceae; s__uncultured_archaeon	1
DQ404639.1.1528	d__Bacteria; p__Acidobacteriota; c__Subgroup_25; o__Subgroup_25; f__Subgroup_25; g__Subgroup_25; s__uncultured_bacterium	10		KC009955.1.1488	d__Bacteria; p__Verrucomicrobiota; c__Verrucomicrobiae; o__Verrucomicrobiales; f__DEV007; g__DEV007; s__uncultured_Verrucomicrobia	1
HM843724.1.1342	d__Bacteria; p__Bacteroidota; c__Bacteroidia; o__Cytophagales; f__Hymenobacteraceae; g__Hymenobacteraceae; s__uncultured_bacterium	10		JN535334.1.1396	d__Bacteria; p__Verrucomicrobiota; c__Verrucomicrobiae; o__Opitutales; f__Puniceicoccaceae; g__Puniceicoccaceae; s__uncultured_organism	1
HQ910341.1.1481	d__Bacteria; p__Bacteroidota; c__Bacteroidia; o__Cytophagales; f__Cyclobacteriaceae; g__Cesiribacter; s__uncultured_bacterium	10		JX138877.1.1400	d__Bacteria; p__Proteobacteria; c__Gammaproteobacteria; o__Steroidobacterales; f__Woeseiaceae; g__Woeseiaceae; s__uncultured_gamma_proteobacterium	1
ABOX02000035.71375.72936	d__Bacteria; p__Verrucomicrobiota; c__Verrucomicrobiae; o__Pedosphaerales; f__Pedosphaeraceae; g__Pedosphaera; s__Pedosphaera_parvula	10		GQ994231.1.952	d__Archaea; p__Crenarchaeota; c__Bathyarchaeia; o__Bathyarchaeia; f__Bathyarchaeia; g__Bathyarchaeia; s__uncultured_archaeon	1
KF843467.1.1398	d__Bacteria; p__Bacteroidota; c__Bacteroidia; o__Bacteroidales; f__Prevotellaceae; g__Prevotella_9; s__uncultured_bacterium	10		JN697971.1.1499	d__Bacteria; p__Firmicutes; c__Negativicutes; o__Veillonellales-Selenomonadales; f__Sporomusaceae; g__Anaerosinus; s__uncultured_bacterium	1
EU133862.1.1371	d__Bacteria; p__Proteobacteria; c__Gammaproteobacteria; o__Burkholderiales; f__Nitrosomonadaceae; g__MND1; s__uncultured_bacterium	10		EU266854.1.1532	d__Bacteria; p__Desulfobacterota; c__Desulfobacteria; o__Desulfobacterales; f__Desulfosarcinaceae; g__SEEP-SRB1; s__uncultured_delta	1
DQ125607.1.1458	d__Bacteria; p__Gemmatimonadota; c__Gemmatimonadetes; o__Gemmatimonadales; f__Gemmatimonadaceae; g__Gemmatimonas; s__uncultured_bacterium	10		KP299876.1.1505	d__Bacteria; p__Sumerlaeota; c__Sumerlaeia; o__Sumerlaeales; f__Sumerlaeaceae; g__Sumerlaea; s__uncultured_bacterium	1
FJ004686.1.1373	d__Bacteria; p__Acidobacteriota; c__Vicinamibacteria; o__Vicinamibacterales; f__uncultured; g__uncultured; s__uncultured_bacterium	10		FM242298.1.1499	d__Bacteria; p__Proteobacteria; c__Gammaproteobacteria; o__Pseudomonadales; f__Spongiibacteraceae; g__BD1-7_clade; s__uncultured_gamma	1
EU680474.1.1479	d__Bacteria; p__Chloroflexi; c__Ktedonobacteria; o__Ktedonobacterales; f__Ktedonobacteraceae; g__HSB_OF53-F07; s__uncultured_bacterium	10		FJ457226.1.1375	d__Bacteria; p__Proteobacteria; c__Gammaproteobacteria; o__Enterobacterales; f__Pseudoalteromonadaceae; g__Pseudoalteromonadaceae; s__Pseudoalteromonas_sp._S3895	1
FJ889234.1.1484	d__Bacteria; p__Acidobacteriota; c__Subgroup_5; o__uncultured_Acidobacteriales_bacterium; f__uncultured_Acidobacteriales_bacterium; g__uncultured_Acidobacteriales_bacterium; s__uncultured_Acidobacteriales_bacterium	9		EU440960.1.1247	d__Bacteria; p__Proteobacteria; c__Alphaproteobacteria; o__Alphaproteobacteria_Incertae_Sedis; f__Unknown_Family; g__Acuticoccus; s__Phenylobacterium_sp.	1
EU546840.1.1363	d__Archaea; p__Halobacterota; c__Methanosarcinia; o__Methanosarciniales; f__Methanosarcinaceae; g__Methanosarcinaceae; s__uncultured_Methanolobus_sp.	9		EF043527.1.1082	d__Archaea; p__Halobacterota; c__Methanosarcinia; o__Methanosarciniales; f__Methanosarcinaceae; g__Methanolobus; s__uncultured_Methanolobus	1
EU132887.1.1348	d__Bacteria; p__Actinobacteriota; c__Thermoleophilia; o__Solirubrobacterales; f__67-14; g__67-14; s__uncultured_bacterium	9		JQ258674.1.948	d__Archaea; p__Crenarchaeota; c__Bathyarchaeia; o__Bathyarchaeia; f__Bathyarchaeia; g__Bathyarchaeia; s__uncultured_archaeon	1
HQ916543.1.1399	d__Bacteria; p__Proteobacteria; c__Gammaproteobacteria; o__Chromatiales; f__Sedimenticolaceae; g__Sedimenticola; s__uncultured_bacterium	9		KF964599.1.1427	d__Bacteria; p__Proteobacteria; c__Alphaproteobacteria; o__Rhodobacterales; f__Rhodobacteraceae; g__Rhodobacteraceae; s__uncultured_bacterium	1
AB024934.1.1492	d__Bacteria; p__Proteobacteria; c__Gammaproteobacteria; o__Burkholderiales; f__Rhodocyclaceae; g__Uliginosibacterium; s__Sphingomonas_sp.	9		EF413063.1.1223	d__Bacteria; p__Proteobacteria; c__Gammaproteobacteria; o__Coxiellales; f__Coxiellaceae; g__Coxiella; s__Coxiella_cheraxi	1
EU133111.1.1382	d__Bacteria; p__Actinobacteriota; c__Thermoleophilia; o__Solirubrobacterales; f__Solirubrobacteraceae; g__Solirubrobacter; s__uncultured_bacterium	9		EU487957.1.1520	d__Bacteria; p__Latescibacterota; c__Latescibacteria; o__Latescibacterales; f__Latescibacteraceae; g__Latescibacteraceae; s__uncultured_bacterium	1
HM346809.1.1245	d__Bacteria; p__Bacteroidota; c__Bacteroidia; o__Bacteroidales; f__Bacteroidetes_vadinHA17; g__Bacteroidetes_vadinHA17; s__uncultured_bacterium	9		JN538096.1.1450	d__Bacteria; p__Planctomycetota; c__Phycisphaerae; o__MSBL9; f__SG8-4; g__SG8-4; s__uncultured_organism	1
AJ536870.1.1306	d__Bacteria; p__Proteobacteria; c__Gammaproteobacteria; o__KF-JG30-C25; f__KF-JG30-C25; g__KF-JG30-C25; s__uncultured_gamma	9		JN038797.1.1517	d__Bacteria; p__Acidobacteriota; c__Subgroup_22; o__Subgroup_22; f__Subgroup_22; g__Subgroup_22; s__uncultured_bacterium	1
AB672143.1.1459	d__Bacteria; p__Armatimonadota; c__Chthonomonadetes; o__Chthonomonadales; f__Chthonomonadales; g__Chthonomonadales; s__uncultured_bacterium	9		JF200689.1.1340	d__Bacteria; p__Actinobacteriota; c__Actinobacteria; o__Corynebacteriales; f__Mycobacteriaceae; g__Mycobacterium; s__uncultured_bacterium	1
HM445537.1.1296	d__Bacteria; p__Proteobacteria; c__Alphaproteobacteria; o__Reyranellales; f__Reyranellaceae; g__uncultured; s__uncultured_bacterium	9		HM314176.1.1371	d__Bacteria; p__Firmicutes; c__Bacilli; o__Bacillales; f__Bacillaceae; g__Bacillaceae; s__uncultured_bacterium	1
JF428941.1.1481	d__Bacteria; p__Acidobacteriota; c__Acidobacteriae; o__Bryobacterales; f__Bryobacteraceae; g__Bryobacteraceae; s__uncultured_bacterium	9		KM205494.1.1479	d__Bacteria; p__Acidobacteriota; c__Thermoanaerobaculia; o__Thermoanaerobaculales; f__Thermoanaerobaculaceae; g__Subgroup_23; s__uncultured_soil	1
HQ118316.1.1521	d__Bacteria; p__Acidobacteriota; c__Vicinamibacteria; o__Vicinamibacterales; f__uncultured; g__uncultured; s__uncultured_Acidobacteria	9		JN440518.1.1419	d__Bacteria; p__Proteobacteria; c__Gammaproteobacteria; o__Legionellales; f__Legionellaceae; g__Legionella; s__uncultured_organism	1
HQ697716.1.1505	d__Bacteria; p__Proteobacteria; c__Gammaproteobacteria; o__Pseudomonadales; f__Alcanivoracaceae1; g__Alcanivorax; s__uncultured_bacterium	9		JN230206.1.1508	d__Bacteria; p__TA06; c__TA06; o__TA06; f__TA06; g__TA06; s__uncultured_bacterium	1
KM200422.1.1514	d__Bacteria; p__Myxococcota; c__Polyangia; o__Haliangiales; f__Haliangiaceae; g__Haliangium; s__uncultured_Haliangium	9		JQ580273.1.1461	d__Bacteria; p__Chloroflexi; c__Anaerolineae; o__Anaerolineales; f__Anaerolineaceae; g__uncultured; s__uncultured_Chloroflexi	1
AB240231.1.1447	d__Bacteria; p__Chloroflexi; c__OLB14; o__OLB14; f__OLB14; g__OLB14; s__uncultured_bacterium	9		KF500834.1.1302	d__Bacteria; p__Proteobacteria; c__Alphaproteobacteria; o__Rhodobacterales; f__Rhodobacteraceae; g__Rhodobacteraceae; s__uncultured_Roseovarius_sp.	1
JX133423.1.1523	d__Bacteria; p__Methylomirabilota; c__Methylomirabilia; o__Rokubacteriales; f__Rokubacteriales; g__Rokubacteriales; s__uncultured_bacterium	9		HQ703851.1.1491	d__Bacteria; p__Bacteroidota; c__Bacteroidia; o__Flavobacteriales; f__Flavobacteriaceae; g__Salegentibacter; s__uncultured_bacterium	1
EF688380.1.1462	d__Bacteria; p__Planctomycetota; c__Phycisphaerae; o__Tepidisphaerales; f__WD2101_soil_group; g__WD2101_soil_group; s__uncultured_soil	9		FJ358872.1.1521	d__Bacteria; p__Sva0485; c__Sva0485; o__Sva0485; f__Sva0485; g__Sva0485; s__uncultured_delta	1
GQ402583.1.1402	d__Bacteria; p__Proteobacteria; c__Alphaproteobacteria; o__Micropepsales; f__Micropepsaceae; g__uncultured; s__uncultured_bacterium	9		HM481321.1.1447	d__Bacteria; p__Bacteroidota; c__Bacteroidia; o__Sphingobacteriales; f__Lentimicrobiaceae; g__Lentimicrobiaceae; s__uncultured_bacterium	1
EU133866.1.1254	d__Bacteria; p__Proteobacteria; c__Gammaproteobacteria; o__Burkholderiales; f__Sutterellaceae; g__uncultured; s__uncultured_bacterium	9		JF703355.1.1435	d__Bacteria; p__Proteobacteria; c__Gammaproteobacteria; o__Acidiferrobacterales; f__Acidiferrobacteraceae; g__Sulfurifustis; s__uncultured_proteobacterium	1
HQ153917.1.1353	d__Bacteria; p__Proteobacteria; c__Gammaproteobacteria; o__Thiotrichales; f__Thiotrichaceae; g__uncultured; s__uncultured_bacterium	9		GQ402601.1.1412	d__Bacteria; p__Proteobacteria; c__Alphaproteobacteria; o__Elsterales; f__uncultured; g__uncultured; s__uncultured_bacterium	1
GU127746.1.1428	d__Bacteria; p__Planctomycetota; c__Phycisphaerae; o__Tepidisphaerales; f__WD2101_soil_group; g__WD2101_soil_group; s__uncultured_bacterium	9		JX223132.1.1488	d__Bacteria; p__Firmicutes; c__Clostridia; o__Oscillospirales; f__UCG-010; g__UCG-010; s__uncultured_bacterium	1
JN616132.1.1329	d__Bacteria; p__Bacteroidota; c__Bacteroidia; o__Cytophagales; f__Microscillaceae; g__Hassallia; s__uncultured_bacterium	9		AM935521.1.1304	d__Bacteria; p__Proteobacteria; c__Alphaproteobacteria; o__Kiloniellales; f__Kiloniellaceae; g__Pelagibius; s__uncultured_Alphaproteobacteria	1
KM882760.1.1346	d__Bacteria; p__Myxococcota; c__Polyangia; o__Haliangiales; f__Haliangiaceae; g__Haliangium; s__uncultured_bacterium	9		AB694267.1.1440	d__Bacteria; p__NB1-j; c__NB1-j; o__NB1-j; f__NB1-j; g__NB1-j; s__uncultured_bacterium	1
EU881288.1.1461	d__Bacteria; p__Chloroflexi; c__Ktedonobacteria; o__Ktedonobacterales; f__Ktedonobacteraceae; g__HSB_OF53-F07; s__uncultured_bacterium	9		KF798790.1.1505	d__Bacteria; p__Proteobacteria; c__Gammaproteobacteria; o__Coxiellales; f__Coxiellaceae; g__Coxiella; s__uncultured_bacterium	1
KC432188.1.1313	d__Bacteria; p__Chloroflexi; c__Anaerolineae; o__SBR1031; f__A4b; g__A4b; s__uncultured_bacterium	9		FJ203515.1.1410	d__Bacteria; p__Proteobacteria; c__Alphaproteobacteria; o__Micavibrionales; f__Micavibrionaceae; g__uncultured; s__uncultured_bacterium	1
AB364780.1.1424	d__Bacteria; p__Acidobacteriota; c__Acidobacteriae; o__Acidobacteriales; f__Koribacteraceae; g__Koribacteraceae; s__uncultured_bacterium	9		AF129867.1.1449	d__Bacteria; p__Firmicutes; c__Clostridia; o__Christensenellales; f__Christensenellaceae; g__uncultured; s__uncultured_bacterium	1
AY953245.1.1396	d__Bacteria; p__Firmicutes; c__Clostridia; o__Clostridiales; f__uncultured; g__uncultured; s__uncultured_anaerobic	9		GU291337.1.1544	d__Bacteria; p__Desulfobacterota; c__Desulfobacteria; o__Desulfobacterales; f__Desulfosarcinaceae; g__Sva0081_sediment_group; s__uncultured_bacterium	1
HQ462515.1.1309	d__Bacteria; p__Desulfobacterota; c__Desulfuromonadia; o__Geobacterales; f__Geobacteraceae; g__uncultured; s__uncultured_Desulfuromonadales	9		HQ910321.1.1489	d__Bacteria; p__Actinobacteriota; c__Actinobacteria; o__Pseudonocardiales; f__Pseudonocardiaceae; g__Crossiella; s__uncultured_bacterium	1
FJ538146.1.1536	d__Bacteria; p__MBNT15; c__MBNT15; o__MBNT15; f__MBNT15; g__MBNT15; s__uncultured_Syntrophaceae	9		EU434402.1.1479	d__Bacteria; p__Proteobacteria; c__Gammaproteobacteria; o__Pseudomonadales; f__Moraxellaceae; g__Psychrobacter; s__Psychrobacter_maritimus	1
EF688337.1.1494	d__Bacteria; p__Bacteroidota; c__Bacteroidia; o__Chitinophagales; f__Chitinophagaceae; g__Chitinophagaceae; s__uncultured_soil_bacterium	9		FJ712459.1.1493	d__Bacteria; p__Acidobacteriota; c__Aminicenantia; o__Aminicenantales; f__Aminicenantales; g__Aminicenantales; s__uncultured_bacterium	1
JX222396.1.1481	d__Bacteria; p__Bacteroidota; c__Bacteroidia; o__Cytophagales; f__Cyclobacteriaceae; g__Algoriphagus; s__Algoriphagus_alkaliphilus	9		DQ082944.1.1036	d__Archaea; p__Nanoarchaeota; c__Nanoarchaeia; o__Woesearchaeales; f__Woesearchaeales; g__Woesearchaeales; s__uncultured_archaeon	1
EU132234.1.1265	d__Bacteria; p__Acidobacteriota; c__Blastocatellia; o__11-24; f__11-24; g__11-24; s__uncultured_bacterium	9		FQ658526.1.1355	d__Bacteria; p__Bacteroidota; c__Bacteroidia; o__Bacteroidales; f__Paludibacteraceae; g__uncultured; s__uncultured_soil	1
HQ224858.1.1053	d__Archaea; p__Halobacterota; c__Methanosarcinia; o__Methanosarciniales; f__Methanosarcinaceae; g__Methanosarcinaceae; s__uncultured_archaeon	9		JN493634.1.1464	d__Bacteria; p__Caldatribacteriota; c__JS1; o__JS1; f__JS1; g__JS1; s__uncultured_organism	1
GQ059094.1.1372	d__Bacteria; p__Firmicutes; c__Bacilli; o__Bacillales; f__Bacillaceae; g__Bacillaceae; s__uncultured_bacterium	9		JQ800731.1.1483	d__Bacteria; p__Bacteroidota; c__Bacteroidia; o__Cytophagales; f__Cyclobacteriaceae; g__Marinoscillum; s__uncultured_bacterium	1
AB362649.1.1545	d__Bacteria; p__Firmicutes; c__Bacilli; o__Bacillales; f__Sporolactobacillaceae; g__Sporolactobacillaceae; s__Sporolactobacillus_laevolacticus	9		FJ655659.1.1426	d__Archaea; p__Crenarchaeota; c__Bathyarchaeia; o__Bathyarchaeia; f__Bathyarchaeia; g__Bathyarchaeia; s__uncultured_archaeon	1
EU774861.1.1327	d__Bacteria; p__Firmicutes; c__Bacilli; o__Lactobacillales; f__Lactobacillaceae; g__Weissella; s__uncultured_bacterium	9		AB694480.1.1355	d__Bacteria; p__Chloroflexi; c__JG30-KF-CM66; o__JG30-KF-CM66; f__JG30-KF-CM66; g__JG30-KF-CM66; s__uncultured_bacterium	1
JF429078.1.1511	d__Bacteria; p__Proteobacteria; c__Gammaproteobacteria; o__Burkholderiales; f__Nitrosomonadaceae; g__IS-44; s__uncultured_bacterium	8		HQ588418.1.1352	d__Bacteria; p__Proteobacteria; c__Alphaproteobacteria; o__Kiloniellales; f__Kiloniellaceae; g__uncultured; s__uncultured_bacterium	1
KF712544.1.1494	d__Bacteria; p__Proteobacteria; c__Gammaproteobacteria; o__Burkholderiales; f__Burkholderiaceae; g__Burkholderia-Caballeronia-Paraburkholderia; s__uncultured_bacterium	8		JQ611163.1.1395	d__Bacteria; p__Acidobacteriota; c__Thermoanaerobaculia; o__Thermoanaerobaculales; f__Thermoanaerobaculaceae; g__Subgroup_23; s__uncultured_bacterium	1
FJ152776.1.1508	d__Bacteria; p__Proteobacteria; c__Gammaproteobacteria; o__Enterobacterales; f__Erwiniaceae; g__Pantoea; s__uncultured_bacterium	8		AM934855.1.1310	d__Bacteria; p__Chloroflexi; c__OLB14; o__OLB14; f__OLB14; g__OLB14; s__uncultured_Chloroflexi	1
AY221080.1.1496	d__Bacteria; p__Proteobacteria; c__Gammaproteobacteria; o__Burkholderiales; f__SC-I-84; g__SC-I-84; s__uncultured_bacterium	8		GQ500749.1.1467	d__Bacteria; p__Acidobacteriota; c__Vicinamibacteria; o__Vicinamibacterales; f__Vicinamibacterales; g__Vicinamibacterales; s__uncultured_bacterium	1
JX223309.1.1384	d__Bacteria; p__Cyanobacteria; c__Vampirivibrionia; o__Gastranaerophilales; f__Gastranaerophilales; g__Gastranaerophilales; s__uncultured_bacterium	8		DQ330038.1.1342	d__Bacteria; p__Chloroflexi; c__Anaerolineae; o__SBR1031; f__uncultured_Chloroflexi_bacterium; g__uncultured_Chloroflexi_bacterium; s__uncultured_Chloroflexi_bacterium	1
EF020087.1.1376	d__Bacteria; p__Chloroflexi; c__Ktedonobacteria; o__Ktedonobacterales; f__JG30-KF-AS9; g__JG30-KF-AS9; s__uncultured_bacterium	8		FJ497540.1.1457	d__Bacteria; p__Proteobacteria; c__Gammaproteobacteria; o__Thiotrichales; f__Thiotrichaceae; g__Thiotrichaceae; s__uncultured_gamma_proteobacterium	1
FJ405890.1.1504	d__Bacteria; p__Planctomycetota; c__Planctomycetes; o__Gemmatales; f__Gemmataceae; g__uncultured; s__Planctomycetia_bacterium	8		AB359907.1.1467	d__Bacteria; p__Bacteroidota; c__Bacteroidia; o__Cytophagales; f__Flammeovirgaceae; g__Limibacter; s__Limibacter_armeniacum	1
GQ342354.1.1471	d__Bacteria; p__Acidobacteriota; c__Holophagae; o__Subgroup_7; f__Subgroup_7; g__Subgroup_7; s__uncultured_Acidobacteria	8		JN489770.1.1351	d__Bacteria; p__Desulfobacterota; c__Desulfuromonadia; o__Bradymonadales; f__Bradymonadales; g__Bradymonadales; s__uncultured_organism	1
JN387347.1.1302	d__Bacteria; p__Desulfobacterota; c__uncultured; o__uncultured; f__uncultured; g__uncultured; s__uncultured_microorganism	8		HQ400348.1.1486	d__Bacteria; p__Firmicutes; c__Clostridia; o__Oscillospirales; f__Oscillospiraceae; g__V9D2013_group; s__uncultured_rumen	1
JQ923567.1.1445	d__Bacteria; p__Proteobacteria; c__Alphaproteobacteria; o__Rhizobiales; f__Hyphomicrobiaceae; g__Pedomicrobium; s__uncultured_bacterium	8		AM997565.1.1518	d__Bacteria; p__Planctomycetota; c__OM190; o__OM190; f__OM190; g__OM190; s__uncultured_deep-sea	1
AB372849.1.1458	d__Bacteria; p__Verrucomicrobiota; c__Verrucomicrobiae; o__Opitutales; f__Puniceicoccaceae; g__Cerasicoccus; s__Cerasicoccus_maritimus	8		JF727712.1.1531	d__Bacteria; p__Firmicutes; c__Bacilli; o__Bacillales; f__Bacillaceae; g__Halobacillus; s__Halobacillus_litoralis	1
GU118723.1.1465	d__Bacteria; p__Proteobacteria; c__Gammaproteobacteria; o__HOC36; f__HOC36; g__HOC36; s__uncultured_bacterium	8		JX504495.1.1548	d__Bacteria; p__Latescibacterota; c__Latescibacteria; o__Latescibacterales; f__Latescibacteraceae; g__Latescibacteraceae; s__uncultured_bacterium	1
KC836773.1.1444	d__Bacteria; p__Chloroflexi; c__Anaerolineae; o__Anaerolineales; f__Anaerolineaceae; g__uncultured; s__uncultured_Chloroflexi	8		JX227018.1.1491	d__Bacteria; p__Planctomycetota; c__Planctomycetes; o__Pirellulales; f__Pirellulaceae; g__Pir4_lineage; s__uncultured_bacterium	1
KJ734933.1.1464	d__Bacteria; p__Chloroflexi; c__Anaerolineae; o__Caldilineales; f__Caldilineaceae; g__uncultured; s__uncultured_bacterium	8		JQ316612.1.1391	d__Bacteria; p__Firmicutes; c__Clostridia; o__Peptostreptococcales-Tissierellales; f__Caminicellaceae; g__Caminicellaceae; s__uncultured_bacterium	1
KC554438.1.1463	d__Bacteria; p__Actinobacteriota; c__Actinobacteria; o__Frankiales; f__Geodermatophilaceae; g__Blastococcus; s__uncultured_bacterium	8		DQ330690.1.1362	d__Bacteria; p__Patescibacteria; c__ABY1; o__Candidatus_Uhrbacteria; f__Candidatus_Uhrbacteria; g__Candidatus_Uhrbacteria; s__uncultured_Parcubacteria	1
LN563753.1.1385	d__Bacteria; p__Acidobacteriota; c__Subgroup_22; o__Subgroup_22; f__Subgroup_22; g__Subgroup_22; s__uncultured_bacterium	8		KF464589.1.1230	d__Bacteria; p__Campylobacterota; c__Campylobacteria; o__Campylobacterales; f__Sulfurimonadaceae; g__Sulfurimonadaceae; s__uncultured_Sulfurimonas_sp.	1
JQ801058.1.1536	d__Bacteria; p__Verrucomicrobiota; c__Verrucomicrobiae; o__Pedosphaerales; f__Pedosphaeraceae; g__Pedosphaeraceae; s__uncultured_bacterium	8		EU488149.1.1494	d__Bacteria; p__Acidobacteriota; c__Aminicenantia; o__Aminicenantales; f__Aminicenantales; g__Aminicenantales; s__uncultured_bacterium	1
EF672089.1.1434	d__Bacteria; p__Proteobacteria; c__Gammaproteobacteria; o__Burkholderiales; f__Alcaligenaceae; g__Alcaligenaceae; s__Pusillimonas_ginsengisoli	8		FN822207.1.1352	d__Bacteria; p__Planctomycetota; c__Planctomycetes; o__Pirellulales; f__Pirellulaceae; g__Rubripirellula; s__uncultured_planctomycete	1
EU134138.1.1331	d__Bacteria; p__Chloroflexi; c__Chloroflexia; o__Chloroflexales; f__Roseiflexaceae; g__uncultured; s__uncultured_bacterium	8		KC331192.1.1329	d__Bacteria; p__Firmicutes; c__Clostridia; o__Lachnospirales; f__Lachnospiraceae; g__Anaerostignum; s__Clostridiaceae_bacterium	1
AM936061.1.1356	d__Bacteria; p__Proteobacteria; c__Gammaproteobacteria; o__Pseudomonadales; f__Porticoccaceae; g__Porticoccaceae; s__uncultured_gamma_proteobacterium	8		KC184152.1.1473	d__Bacteria; p__Firmicutes; c__Bacilli; o__Bacillales; f__Bacillaceae; g__Bacillaceae; s__uncultured_bacterium	1
JN415769.1.1468	d__Bacteria; p__Proteobacteria; c__Gammaproteobacteria; o__Salinisphaerales; f__Solimonadaceae; g__Fontimonas; s__Fontimonas_thermophila	8		JQ427286.1.1462	d__Bacteria; p__Bdellovibrionota; c__Bdellovibrionia; o__Bdellovibrionales; f__Bdellovibrionaceae; g__OM27_clade; s__uncultured_bacterium	1
HE602877.1.1397	d__Bacteria; p__Proteobacteria; c__Gammaproteobacteria; o__Burkholderiales; f__Nitrosomonadaceae; g__Nitrosomonadaceae; s__uncultured_bacterium	8		FJ571848.1.1346	d__Archaea; p__Crenarchaeota; c__Nitrososphaeria; o__Nitrosopumilales; f__Nitrosopumilaceae; g__Nitrosopumilaceae; s__uncultured_archaeon	1
DQ450732.1.1369	d__Bacteria; p__Chloroflexi; c__AD3; o__AD3; f__AD3; g__AD3; s__uncultured_Chloroflexi	8		JF266080.1.1386	d__Bacteria; p__SAR324_clade(Marine_group_B); c__SAR324_clade(Marine_group_B); o__SAR324_clade(Marine_group_B); f__SAR324_clade(Marine_group_B); g__SAR324_clade(Marine_group_B); s__uncultured_bacterium	1
EU328004.1.1495	d__Bacteria; p__Proteobacteria; c__Gammaproteobacteria; o__Pseudomonadales; f__Porticoccaceae; g__Porticoccaceae; s__uncultured_gamma_proteobacterium	8		EU487866.1.1482	d__Bacteria; p__Chloroflexi; c__Dehalococcoidia; o__GIF9; f__AB-539-J10; g__SCGC-AB-539-J10; s__uncultured_bacterium	1
FQ659869.1.1356	d__Bacteria; p__Proteobacteria; c__Gammaproteobacteria; o__Burkholderiales; f__Hydrogenophilaceae; g__Thiobacillus; s__uncultured_soil	8		JQ712420.1.1376	d__Bacteria; p__Campylobacterota; c__Campylobacteria; o__Campylobacterales; f__uncultured; g__uncultured; s__uncultured_Epsilonproteobacteria	1
AY921762.1.1412	d__Bacteria; p__Planctomycetota; c__Planctomycetes; o__Gemmatales; f__Gemmataceae; g__uncultured; s__uncultured_planctomycete	8		EU048676.1.1472	d__Bacteria; p__Spirochaetota; c__Spirochaetia; o__Spirochaetales; f__Spirochaetaceae; g__Spirochaeta; s__uncultured_bacterium	1
JF429020.1.1473	d__Bacteria; p__Acidobacteriota; c__Acidobacteriae; o__Acidobacteriales; f__Koribacteraceae; g__Candidatus_Koribacter; s__uncultured_bacterium	8		EU131035.1.1497	d__Bacteria; p__Proteobacteria; c__Gammaproteobacteria; o__Methylococcales; f__Methylomonadaceae; g__Methylosarcina; s__uncultured_bacterium	1
EU132862.1.1362	d__Bacteria; p__Actinobacteriota; c__Thermoleophilia; o__Gaiellales; f__uncultured; g__uncultured; s__uncultured_bacterium	8		AF524003.1.1309	d__Bacteria; p__Nitrospirota; c__Thermodesulfovibrionia; o__uncultured; f__uncultured; g__uncultured; s__uncultured_bacterium	1
JF116612.1.1374	d__Bacteria; p__Planctomycetota; c__Planctomycetes; o__Gemmatales; f__Gemmataceae; g__uncultured; s__uncultured_bacterium	8		JN662191.1.1362	d__Bacteria; p__Campylobacterota; c__Campylobacteria; o__Campylobacterales; f__Sulfurovaceae; g__Sulfurovum; s__uncultured_Epsilonproteobacteria	1
FJ753784.1.1398	d__Bacteria; p__Bacteroidota; c__Bacteroidia; o__Bacteroidales; f__Tannerellaceae; g__Parabacteroides; s__swine_fecal	8		JN453295.1.1373	d__Bacteria; p__Firmicutes; c__Bacilli; o__Izemoplasmatales; f__Izemoplasmataceae; g__Izemoplasmataceae; s__uncultured_organism	1
KF101332.1.1335	d__Bacteria; p__Actinobacteriota; c__Actinobacteria; o__Frankiales; f__Acidothermaceae; g__Acidothermus; s__uncultured_bacterium	7		JN941866.1.1467	d__Bacteria; p__Actinobacteriota; c__Thermoleophilia; o__Solirubrobacterales; f__67-14; g__67-14; s__uncultured_bacterium	1
EU385916.1.1530	d__Bacteria; p__Planctomycetota; c__Phycisphaerae; o__MSBL9; f__SG8-4; g__SG8-4; s__uncultured_bacterium	7		EF019788.1.1354	d__Bacteria; p__Actinobacteriota; c__Acidimicrobiia; o__Microtrichales; f__Microtrichaceae; g__IMCC26207; s__uncultured_actinobacterium	1
CP007452.195422.196937	d__Bacteria; p__Firmicutes; c__Clostridia; o__Peptostreptococcales-Tissierellales; f__Peptostreptococcaceae; g__Peptoclostridium; s__Peptoclostridium_acidaminophilum	7		FJ905747.1.1417	d__Bacteria; p__Proteobacteria; c__Gammaproteobacteria; o__Nitrosococcales; f__Nitrosococcaceae; g__MSB-1D1; s__uncultured_bacterium	1
KC331417.1.1467	d__Bacteria; p__Chloroflexi; c__Anaerolineae; o__SBR1031; f__SBR1031; g__SBR1031; s__uncultured_bacterium	7		FJ203654.1.1475	d__Bacteria; p__Proteobacteria; c__Gammaproteobacteria; o__Enterobacterales; f__Shewanellaceae; g__Ferrimonas; s__uncultured_bacterium	1
AB858518.1.1389	d__Bacteria; p__Nitrospirota; c__Thermodesulfovibrionia; o__Thermodesulfovibrionales; f__Thermodesulfovibrionaceae; g__Thermodesulfovibrionaceae; s__uncultured_bacterium	7		JX206763.1.1502	d__Bacteria; p__Proteobacteria; c__Gammaproteobacteria; o__Gammaproteobacteria_Incertae_Sedis; f__Unknown_Family; g__Unknown_Family; s__uncultured_bacterium	1
KJ600955.1.1522	d__Bacteria; p__Firmicutes; c__Bacilli; o__Bacillales; f__Planococcaceae; g__Rummeliibacillus; s__Bacillus_sp.	7		FJ437948.1.1504	d__Bacteria; p__Verrucomicrobiota; c__Verrucomicrobiae; o__Verrucomicrobiales; f__Rubritaleaceae; g__Rubritaleaceae; s__uncultured_bacterium	1
FJ154803.1.1479	d__Bacteria; p__Firmicutes; c__Bacilli; o__Lactobacillales; f__Streptococcaceae; g__Streptococcus; s__Streptococcus_salivarius	7		JN107070.1.1475	d__Bacteria; p__Fibrobacterota; c__Fibrobacteria; o__Fibrobacterales; f__Fibrobacterales; g__BBMC-4; s__uncultured_bacterium	1
KC684439.1.1444	d__Bacteria; p__Firmicutes; c__Bacilli; o__Paenibacillales; f__Paenibacillaceae; g__Paenibacillus; s__Paenibacillus_sp.	7		JQ861360.1.1477	d__Bacteria; p__Acidobacteriota; c__Vicinamibacteria; o__Vicinamibacterales; f__uncultured; g__uncultured; s__uncultured	1
FJ624310.96.1672	d__Bacteria; p__Planctomycetota; c__Planctomycetes; o__Pirellulales; f__Pirellulaceae; g__Pirellulaceae; s__Rhodopirellula_sp._CS70	7		AY177796.1.1501	d__Bacteria; p__Desulfobacterota; c__Desulfobulbia; o__Desulfobulbales; f__Desulfocapsaceae; g__[Desulfobacterium]_catecholicum_group; s__uncultured_Desulforhopalus	1
HQ864173.1.1482	d__Bacteria; p__Bacteroidota; c__Bacteroidia; o__Cytophagales; f__MWH-CFBk5; g__MWH-CFBk5; s__uncultured_bacterium	7		JX222136.1.1475	d__Bacteria; p__Chloroflexi; c__Anaerolineae; o__Anaerolineales; f__Anaerolineaceae; g__uncultured; s__uncultured_bacterium	1
EU133988.1.1247	d__Bacteria; p__Chloroflexi; c__Chloroflexia; o__Chloroflexales; f__Roseiflexaceae; g__uncultured; s__uncultured_bacterium	7		AB797593.1.1430	d__Archaea; p__Crenarchaeota; c__Bathyarchaeia; o__Bathyarchaeia; f__Bathyarchaeia; g__Bathyarchaeia; s__uncultured_archaeon	1
EU669645.1.1475	d__Bacteria; p__Actinobacteriota; c__MB-A2-108; o__MB-A2-108; f__MB-A2-108; g__MB-A2-108; s__uncultured_bacterium	7		JN616158.1.1383	d__Bacteria; p__Acidobacteriota; c__Subgroup_22; o__Subgroup_22; f__Subgroup_22; g__Subgroup_22; s__uncultured_bacterium	1
JN825474.1.1372	d__Bacteria; p__Chloroflexi; c__Anaerolineae; o__Anaerolineales; f__Anaerolineaceae; g__uncultured; s__uncultured_Chloroflexi	7		HQ395160.1.1497	d__Bacteria; p__Proteobacteria; c__Gammaproteobacteria; o__Immundisolibacterales; f__Immundisolibacteraceae; g__uncultured; s__uncultured_bacterium	1
AB809940.1.1470	d__Bacteria; p__Planctomycetota; c__Planctomycetes; o__Isosphaerales; f__Isosphaeraceae; g__Aquisphaera; s__uncultured_planctomycete	7		JQ925102.1.1484	d__Bacteria; p__WPS-2; c__WPS-2; o__WPS-2; f__WPS-2; g__WPS-2; s__uncultured_bacterium	1
EU531993.1.1444	d__Bacteria; p__Firmicutes; c__Negativicutes; o__Veillonellales-Selenomonadales; f__Veillonellaceae; g__Megasphaera; s__uncultured_bacterium	7		JQ245601.1.1387	d__Bacteria; p__Desulfobacterota; c__Desulfuromonadia; o__Desulfuromonadales; f__Geopsychrobacteraceae; g__Desulfuromusa; s__uncultured_bacterium	1
EF515937.1.1455	d__Bacteria; p__Proteobacteria; c__Gammaproteobacteria; o__Xanthomonadales; f__Rhodanobacteraceae; g__Rhodanobacteraceae; s__uncultured_bacterium	7		FJ425641.1.1431	d__Bacteria; p__Proteobacteria; c__Alphaproteobacteria; o__uncultured; f__uncultured; g__uncultured; s__uncultured_Alphaproteobacteria	1
KM200388.1.1494	d__Bacteria; p__Gemmatimonadota; c__Gemmatimonadetes; o__Gemmatimonadales; f__Gemmatimonadaceae; g__Gemmatimonas; s__uncultured_Gemmatimonas	7		JX017083.1.1501	d__Bacteria; p__Verrucomicrobiota; c__Verrucomicrobiae; o__Verrucomicrobiales; f__Rubritaleaceae; g__Roseibacillus; s__uncultured_bacterium	1
AY662008.1.1521	d__Bacteria; p__Proteobacteria; c__Gammaproteobacteria; o__Burkholderiales; f__Oxalobacteraceae; g__Oxalobacter; s__uncultured_bacterium	7		GQ433710.1.1348	d__Bacteria; p__Proteobacteria; c__Alphaproteobacteria; o__Rhodobacterales; f__Rhodobacteraceae; g__Rhodobacteraceae; s__Rhodobacterales_bacterium_DMLB-w12.1	1
FJ208809.1.1380	d__Bacteria; p__Planctomycetota; c__OM190; o__OM190; f__OM190; g__OM190; s__uncultured_bacterium	7		AB797479.1.1410	d__Archaea; p__Asgardarchaeota; c__Heimdallarchaeia; o__Heimdallarchaeia; f__Heimdallarchaeia; g__Heimdallarchaeia; s__uncultured_archaeon	1
DQ521481.1.1418	d__Bacteria; p__Chloroflexi; c__Anaerolineae; o__SBR1031; f__A4b; g__A4b; s__uncultured_bacterium	7		HM558575.1.1345	d__Bacteria; p__Acidobacteriota; c__Acidobacteriae; o__Subgroup_2; f__Subgroup_2; g__Subgroup_2; s__uncultured_bacterium	1
GU389626.1.1331	d__Bacteria; p__Firmicutes; c__Clostridia; o__Peptostreptococcales-Tissierellales; f__Sedimentibacteraceae; g__Sedimentibacter; s__uncultured_bacterium	7		EU652549.1.1500	d__Bacteria; p__Proteobacteria; c__Gammaproteobacteria; o__Thiotrichales; f__Thiotrichaceae; g__uncultured; s__uncultured_bacterium	1
HM259262.1.1365	d__Bacteria; p__Planctomycetota; c__Planctomycetes; o__Gemmatales; f__Gemmataceae; g__uncultured; s__uncultured_bacterium	7		EU734940.1.1516	d__Bacteria; p__Proteobacteria; c__Gammaproteobacteria; o__Steroidobacterales; f__Woeseiaceae; g__Woeseiaceae; s__uncultured_bacterium	1
EF612394.1.1448	d__Bacteria; p__Planctomycetota; c__Phycisphaerae; o__Tepidisphaerales; f__WD2101_soil_group; g__WD2101_soil_group; s__uncultured_planctomycete	7		HM066432.1.1511	d__Bacteria; p__Proteobacteria; c__Gammaproteobacteria; o__Burkholderiales; f__Hydrogenophilaceae; g__Sulfuritortus; s__uncultured_bacterium	1
JX080264.1.1415	d__Bacteria; p__Chloroflexi; c__Anaerolineae; o__SBR1031; f__A4b; g__A4b; s__uncultured_bacterium	7		AB240382.1.1521	d__Bacteria; p__Desulfobacterota; c__Syntrophobacteria; o__Syntrophobacterales; f__uncultured; g__uncultured; s__uncultured_bacterium	1
GU389907.1.1303	d__Bacteria; p__Firmicutes; c__Clostridia; o__Peptostreptococcales-Tissierellales; f__Acidaminobacteraceae; g__Acidaminobacter; s__uncultured_bacterium	7		EU592422.1.1488	d__Bacteria; p__Bacteroidota; c__Bacteroidia; o__Bacteroidales; f__Prolixibacteraceae; g__uncultured; s__uncultured_bacterium	1
KF712591.1.1498	d__Bacteria; p__Proteobacteria; c__Gammaproteobacteria; o__Pseudomonadales; f__Pseudomonadaceae; g__Pseudomonas; s__uncultured_bacterium	7		GQ994304.1.955	d__Archaea; p__Crenarchaeota; c__Bathyarchaeia; o__Bathyarchaeia; f__Bathyarchaeia; g__Bathyarchaeia; s__uncultured_archaeon	1
EF019036.1.1384	d__Bacteria; p__Acidobacteriota; c__Acidobacteriae; o__Subgroup_2; f__Subgroup_2; g__Subgroup_2; s__uncultured_bacterium	7		FJ478967.1.1448	d__Bacteria; p__Proteobacteria; c__Alphaproteobacteria; o__Rhizobiales; f__Rhizobiales_Incertae_Sedis; g__Bauldia; s__uncultured_bacterium	1
HQ597897.1.1507	d__Bacteria; p__Acidobacteriota; c__Vicinamibacteria; o__Vicinamibacterales; f__uncultured; g__uncultured; s__uncultured_Acidobacteria	7		HQ154804.1.1432	d__Bacteria; p__Firmicutes; c__Clostridia; o__Lachnospirales; f__Lachnospiraceae; g__uncultured; s__uncultured_prokaryote	1
FJ584352.1.941	d__Archaea; p__Crenarchaeota; c__Nitrososphaeria; o__Group_1.1c; f__Group_1.1c; g__Group_1.1c; s__uncultured_archaeon	7		GU119229.1.1473	d__Bacteria; p__Bdellovibrionota; c__Bdellovibrionia; o__Bacteriovoracales; f__Bacteriovoracaceae; g__Halobacteriovorax; s__uncultured_bacterium	1
HQ341391.1.1467	d__Bacteria; p__Proteobacteria; c__Gammaproteobacteria; o__Xanthomonadales; f__Xanthomonadaceae; g__Xanthomonadaceae; s__uncultured_gamma_proteobacterium	7		DQ404790.1.1508	d__Bacteria; p__Acidobacteriota; c__Vicinamibacteria; o__Vicinamibacterales; f__uncultured; g__uncultured; s__uncultured_bacterium	1
EU420694.1.1452	d__Archaea; p__Halobacterota; c__Methanomicrobia; o__Methanomicrobiales; f__Methanomicrobiaceae; g__Methanomicrobiaceae; s__uncultured_archaeon	7		FJ592535.1.1397	d__Bacteria; p__Proteobacteria; c__Gammaproteobacteria; o__Burkholderiales; f__Rhodocyclaceae; g__Candidatus_Accumulibacter; s__uncultured_bacterium	1
JQ428501.1.1508	d__Bacteria; p__Acidobacteriota; c__Vicinamibacteria; o__Vicinamibacterales; f__uncultured; g__uncultured; s__uncultured_bacterium	7		JF344448.1.1518	d__Bacteria; p__Desulfobacterota; c__Desulfobulbia; o__Desulfobulbales; f__Desulfocapsaceae; g__uncultured; s__uncultured_delta	1
JF266367.1.1386	d__Bacteria; p__Methylomirabilota; c__Methylomirabilia; o__Rokubacteriales; f__uncultured_bacterium; g__uncultured_bacterium; s__uncultured_bacterium	7		CU921824.1.1334	d__Bacteria; p__Chloroflexi; c__Anaerolineae; o__Caldilineales; f__Caldilineaceae; g__uncultured; s__uncultured_bacterium	1
AB447760.1.1325	d__Archaea; p__Euryarchaeota; c__Methanobacteria; o__Methanobacteriales; f__Methanobacteriaceae; g__Methanobacterium; s__uncultured_archaeon	7		JN530818.1.1308	d__Bacteria; p__Firmicutes; c__Clostridia; o__Peptostreptococcales-Tissierellales; f__Peptostreptococcales-Tissierellales; g__Clostridiisalibacter; s__Clostridium_sp.	1
JQ712116.1.1481	d__Bacteria; p__Campylobacterota; c__Campylobacteria; o__Campylobacterales; f__Sulfurimonadaceae; g__Sulfurimonas; s__uncultured_bacterium	7		JF719608.1.1524	d__Bacteria; p__Myxococcota; c__Polyangia; o__Polyangiales; f__Polyangiaceae; g__Pajaroellobacter; s__Sorangiineae_bacterium	1
LN563445.1.1375	d__Bacteria; p__Proteobacteria; c__Gammaproteobacteria; o__Pseudomonadales; f__Pseudomonadales; g__Pseudomonadales; s__uncultured_bacterium	7		DQ768110.1.1491	d__Bacteria; p__Myxococcota; c__Myxococcia; o__Myxococcales; f__Myxococcaceae; g__Cystobacter; s__Cystobacter_gracilis	1
GQ500734.1.1500	d__Bacteria; p__Proteobacteria; c__Gammaproteobacteria; o__Gammaproteobacteria_Incertae_Sedis; f__Unknown_Family; g__Acidibacter; s__uncultured_bacterium	7		GQ441334.1.1453	d__Bacteria; p__Bacteroidota; c__Bacteroidia; o__Cytophagales; f__Spirosomaceae; g__uncultured; s__uncultured_bacterium	1
LN571503.1.1372	d__Bacteria; p__Bacteroidota; c__Bacteroidia; o__Cytophagales; f__Microscillaceae; g__uncultured; s__uncultured_bacterium	7		FM242375.1.1510	d__Bacteria; p__Desulfobacterota; c__Desulfuromonadia; o__PB19; f__PB19; g__PB19; s__uncultured_delta	1
HE974848.1.1289	d__Bacteria; p__Proteobacteria; c__Gammaproteobacteria; o__Burkholderiales; f__Nitrosomonadaceae; g__MND1; s__uncultured_beta	7		JN531311.1.1338	d__Bacteria; p__Verrucomicrobiota; c__Lentisphaeria; o__Oligosphaerales; f__Lenti-02; g__Lenti-02; s__uncultured_bacterium	1
EU132482.1.1377	d__Bacteria; p__Actinobacteriota; c__MB-A2-108; o__MB-A2-108; f__MB-A2-108; g__MB-A2-108; s__uncultured_bacterium	7		DQ431891.1.1392	d__Bacteria; p__Bacteroidota; c__Bacteroidia; o__Flavobacteriales; f__Flavobacteriaceae; g__Robiginitalea; s__uncultured_Bacteroidetes/Chlorobi	1
HQ118369.1.1447	d__Bacteria; p__Proteobacteria; c__Alphaproteobacteria; o__Micropepsales; f__Micropepsaceae; g__uncultured; s__uncultured_bacterium	7		AB800618.1.1422	d__Archaea; p__Asgardarchaeota; c__Lokiarchaeia; o__Lokiarchaeia; f__Lokiarchaeia; g__Lokiarchaeia; s__uncultured_archaeon	1
JQ738987.1.1537	d__Bacteria; p__Verrucomicrobiota; c__Kiritimatiellae; o__Kiritimatiellales; f__Kiritimatiellaceae; g__MSBL3; s__uncultured_bacterium	7		HG975580.1.1376	d__Bacteria; p__Proteobacteria; c__Gammaproteobacteria; o__Acidithiobacillales; f__Acidithiobacillaceae; g__9M32; s__uncultured_bacterium	1
GU205283.1.1362	d__Bacteria; p__WPS-2; c__WPS-2; o__WPS-2; f__WPS-2; g__WPS-2; s__uncultured_bacterium	7		JN437845.1.1386	d__Bacteria; p__Bacteroidota; c__Bacteroidia; o__Chitinophagales; f__uncultured; g__uncultured; s__uncultured_bacterium	1
AM269905.1.1420	d__Bacteria; p__Proteobacteria; c__Gammaproteobacteria; o__Pseudomonadales; f__Moraxellaceae; g__Moraxellaceae; s__Psychrobacter_sp._ES-12	7		FJ205378.1.1490	d__Bacteria; p__Latescibacterota; c__Latescibacterota; o__Latescibacterota; f__Latescibacterota; g__Latescibacterota; s__uncultured_Latescibacteria	1
AM936836.1.1343	d__Bacteria; p__Actinobacteriota; c__Acidimicrobiia; o__Microtrichales; f__uncultured; g__uncultured; s__uncultured_Acidimicrobiia	7		JX193444.1.1525	d__Bacteria; p__Dependentiae; c__Babeliae; o__Babeliales; f__Babeliales; g__Babeliales; s__uncultured_bacterium	1
HQ681986.1.1454	d__Bacteria; p__Planctomycetota; c__Phycisphaerae; o__Phycisphaerales; f__Phycisphaeraceae; g__SM1A02; s__uncultured_bacterium	7		AF529112.1.1408	d__Bacteria; p__Proteobacteria; c__Alphaproteobacteria; o__Holosporales; f__Holosporaceae; g__uncultured; s__uncultured_Alphaproteobacteria	1
HQ916589.1.1374	d__Bacteria; p__Bacteroidota; c__Bacteroidia; o__Bacteroidales; f__Marinilabiliaceae; g__Anaerophaga; s__uncultured_bacterium	7		AY225643.1.1439	d__Bacteria; p__Acidobacteriota; c__Thermoanaerobaculia; o__Thermoanaerobaculales; f__Thermoanaerobaculaceae; g__Subgroup_10; s__uncultured_Acidobacteriaceae	1
EU044212.1.1375	d__Bacteria; p__Planctomycetota; c__Planctomycetes; o__Gemmatales; f__Gemmataceae; g__uncultured; s__uncultured_planctomycete	7		EU134657.1.1345	d__Bacteria; p__Firmicutes; c__Bacilli; o__Bacillales; f__Planococcaceae; g__Chungangia; s__uncultured_bacterium	1
JF189185.1.1334	d__Bacteria; p__Planctomycetota; c__Phycisphaerae; o__Tepidisphaerales; f__WD2101_soil_group; g__WD2101_soil_group; s__uncultured_bacterium	7		JN506438.1.1428	d__Bacteria; p__Planctomycetota; c__Phycisphaerae; o__Phycisphaerales; f__AKAU3564_sediment_group; g__AKAU3564_sediment_group; s__uncultured_organism	1
JF495276.1.1286	d__Bacteria; p__Verrucomicrobiota; c__Omnitrophia; o__Omnitrophales; f__Omnitrophaceae; g__Candidatus_Omnitrophus; s__uncultured_bacterium	7		FJ264664.1.1530	d__Bacteria; p__Marinimicrobia_(SAR406_clade); c__Marinimicrobia_(SAR406_clade); o__Marinimicrobia_(SAR406_clade); f__Marinimicrobia_(SAR406_clade); g__Marinimicrobia_(SAR406_clade); s__uncultured_bacterium	1
FJ901125.1.1401	d__Bacteria; p__Proteobacteria; c__Gammaproteobacteria; o__Pseudomonadales; f__Nitrincolaceae; g__Marinobacterium; s__uncultured_bacterium	7		GQ262846.1.1370	d__Bacteria; p__Planctomycetota; c__Planctomycetes; o__Gemmatales; f__Gemmataceae; g__uncultured; s__uncultured_bacterium	1
[truncated: 2,200 more rows]
